# Supplementary material for: A cognitive inquiry into similarities and differences between translation and paraphrase: Evidence from eye movement data
Source: PLoS One. 2022 Aug 5;17(8):e0272531. doi: 10.1371/journal.pone.0272531 (PMC9355232; doi:10.1371/journal.pone.0272531)
Supplement: S1 Dataset — (XLSX) [file pone.0272531.s005.xlsx]

## Sheet: readability & coherence rating
Text	Type	Rater	Result
CN1	Information density	Selena	3
CN1	Coherence	Selena	4
CN1	Abstractness	Selena	2
CN1	Required background knowledge	Selena	1
CN1	Information density	Tina	3
CN1	Coherence	Tina	3
CN1	Abstractness	Tina	3
CN1	Required background knowledge	Tina	3
CN1	Information density	WMY	3
CN1	Coherence	WMY	3
CN1	Abstractness	WMY	4
CN1	Required background knowledge	WMY	3
CN1	Information density	Crystal	2
CN1	Coherence	Crystal	3
CN1	Abstractness	Crystal	2
CN1	Required background knowledge	Crystal	1
CN2	Information density	Selena	3
CN2	Coherence	Selena	4
CN2	Abstractness	Selena	2
CN2	Required background knowledge	Selena	1
CN2	Information density	Tina	4
CN2	Coherence	Tina	3
CN2	Abstractness	Tina	3
CN2	Required background knowledge	Tina	3
CN2	Information density	WMY	3
CN2	Coherence	WMY	3
CN2	Abstractness	WMY	2
CN2	Required background knowledge	WMY	2
CN2	Information density	Crystal	2
CN2	Coherence	Crystal	2
CN2	Abstractness	Crystal	1
CN2	Required background knowledge	Crystal	1
CT1	Information density	Selena	3
CT1	Coherence	Selena	4
CT1	Abstractness	Selena	3
CT1	Required background knowledge	Selena	2
CT1	Information density	Tina	4
CT1	Coherence	Tina	3
CT1	Abstractness	Tina	3
CT1	Required background knowledge	Tina	3
CT1	Information density	WMY	3
CT1	Coherence	WMY	3
CT1	Abstractness	WMY	4
CT1	Required background knowledge	WMY	3
CT1	Information density	Crystal	3
CT1	Coherence	Crystal	3
CT1	Abstractness	Crystal	3
CT1	Required background knowledge	Crystal	2
CT2	Information density	Selena	3
CT2	Coherence	Selena	4
CT2	Abstractness	Selena	2
CT2	Required background knowledge	Selena	1
CT2	Information density	Tina	3
CT2	Coherence	Tina	3
CT2	Abstractness	Tina	3
CT2	Required background knowledge	Tina	3
CT2	Information density	WMY	3
CT2	Coherence	WMY	3
CT2	Abstractness	WMY	2
CT2	Required background knowledge	WMY	3
CT2	Information density	Crystal	2
CT2	Coherence	Crystal	3
CT2	Abstractness	Crystal	2
CT2	Required background knowledge	Crystal	1
EN1	Information density	Tina	2
EN1	Coherence	Tina	2
EN1	Abstractness	Tina	1
EN1	Required background knowledge	Tina	3
EN1	Information density	Ryan Wu	2
EN1	Coherence	Ryan Wu	3
EN1	Abstractness	Ryan Wu	3
EN1	Required background knowledge	Ryan Wu	3
EN1	Information density	Emma	3
EN1	Coherence	Emma	3
EN1	Abstractness	Emma	3
EN1	Required background knowledge	Emma	3
EN1	Information density	Crystal	2
EN1	Coherence	Crystal	2
EN1	Abstractness	Crystal	2
EN1	Required background knowledge	Crystal	2
EN2	Information density	Tina	2
EN2	Coherence	Tina	1
EN2	Abstractness	Tina	1
EN2	Required background knowledge	Tina	2
EN2	Information density	Ryan Wu	4
EN2	Coherence	Ryan Wu	3
EN2	Abstractness	Ryan Wu	4
EN2	Required background knowledge	Ryan Wu	4
EN2	Information density	Emma	3
EN2	Coherence	Emma	3
EN2	Abstractness	Emma	4
EN2	Required background knowledge	Emma	4
EN2	Information density	Crystal	2
EN2	Coherence	Crystal	2
EN2	Abstractness	Crystal	2
EN2	Required background knowledge	Crystal	2
ET1	Information density	Tina	3
ET1	Coherence	Tina	3
ET1	Abstractness	Tina	3
ET1	Required background knowledge	Tina	4
ET1	Information density	Ryan Wu	4
ET1	Coherence	Ryan Wu	4
ET1	Abstractness	Ryan Wu	4
ET1	Required background knowledge	Ryan Wu	4
ET1	Information density	Emma	2
ET1	Coherence	Emma	2
ET1	Abstractness	Emma	2
ET1	Required background knowledge	Emma	2
ET1	Information density	Crystal	3
ET1	Coherence	Crystal	3
ET1	Abstractness	Crystal	3
ET1	Required background knowledge	Crystal	3
ET2	Information density	Tina	3
ET2	Coherence	Tina	4
ET2	Abstractness	Tina	1
ET2	Required background knowledge	Tina	1
ET2	Information density	Ryan Wu	3
ET2	Coherence	Ryan Wu	4
ET2	Abstractness	Ryan Wu	3
ET2	Required background knowledge	Ryan Wu	3
ET2	Information density	Emma	2
ET2	Coherence	Emma	2
ET2	Abstractness	Emma	2
ET2	Required background knowledge	Emma	1
ET2	Information density	Crystal	3
ET2	Coherence	Crystal	3
ET2	Abstractness	Crystal	3
ET2	Required background knowledge	Crystal	3

## Sheet: Translation difficulty rating
Text	Language	Item1	Item	Rater	Rating
CN1	Ch	S1	CN1S1	Selena	1
CN1	Ch	S2	CN1S2	Selena	4
CN1	Ch	S3	CN1S3	Selena	3
CN1	Ch	S4	CN1S4	Selena	4
CN1	Ch	S5	CN1S5	Selena	2
CN1	Ch	S6	CN1S6	Selena	2
CN1	Ch	S7	CN1S7	Selena	2
CN1	Ch	S8	CN1S8	Selena	4
CN1	Ch	S9	CN1S9	Selena	3
CN1	Ch	O	CN1O	Selena	3
CN2	Ch	S1	CN2S1	Selena	2
CN2	Ch	S2	CN2S2	Selena	3
CN2	Ch	S3	CN2S3	Selena	4
CN2	Ch	S4	CN2S4	Selena	3
CN2	Ch	S5	CN2S5	Selena	2
CN2	Ch	S6	CN2S6	Selena	3
CN2	Ch	S7	CN2S7	Selena	3
CN2	Ch	S8	CN2S8	Selena	1
CN2	Ch	S9	CN2S9	Selena	3
CN2	Ch	S10	CN2S10	Selena	2
CN2	Ch	O	CN2O	Selena	3
CT2	Ch	S1	CT2S1	Selena	3
CT2	Ch	S2	CT2S2	Selena	2
CT2	Ch	S3	CT2S3	Selena	2
CT2	Ch	S4	CT2S4	Selena	3
CT2	Ch	S5	CT2S5	Selena	2
CT2	Ch	S6	CT2S6	Selena	3
CT2	Ch	S7	CT2S7	Selena	3
CT2	Ch	S8	CT2S8	Selena	2
CT2	Ch	S9	CT2S9	Selena	2
CT2	Ch	S10	CT2S10	Selena	2
CT2	Ch	O	CT2O	Selena	3
CN1	Ch	S1	CN1S1	Tina	2
CN1	Ch	S2	CN1S2	Tina	3
CN1	Ch	S3	CN1S3	Tina	3
CN1	Ch	S4	CN1S4	Tina	4
CN1	Ch	S5	CN1S5	Tina	3
CN1	Ch	S6	CN1S6	Tina	3
CN1	Ch	S7	CN1S7	Tina	3
CN1	Ch	S8	CN1S8	Tina	3
CN1	Ch	S9	CN1S9	Tina	3
CN1	Ch	O	CN1O	Tina	3
CN2	Ch	S1	CN2S1	Tina	3
CN2	Ch	S2	CN2S2	Tina	3
CN2	Ch	S3	CN2S3	Tina	4
CN2	Ch	S4	CN2S4	Tina	2
CN2	Ch	S5	CN2S5	Tina	3
CN2	Ch	S6	CN2S6	Tina	4
CN2	Ch	S7	CN2S7	Tina	3
CN2	Ch	S8	CN2S8	Tina	2
CN2	Ch	S9	CN2S9	Tina	3
CN2	Ch	S10	CN2S10	Tina	3
CN2	Ch	O	CN2O	Tina	4
CT2	Ch	S1	CT2S1	Tina	3
CT2	Ch	S2	CT2S2	Tina	3
CT2	Ch	S3	CT2S3	Tina	2
CT2	Ch	S4	CT2S4	Tina	3
CT2	Ch	S5	CT2S5	Tina	3
CT2	Ch	S6	CT2S6	Tina	3
CT2	Ch	S7	CT2S7	Tina	3
CT2	Ch	S8	CT2S8	Tina	2
CT2	Ch	S9	CT2S9	Tina	2
CT2	Ch	S10	CT2S10	Tina	3
CT2	Ch	O	CT2O	Tina	3
CN1	Ch	S1	CN1S1	WMY	2
CN1	Ch	S2	CN1S2	WMY	4
CN1	Ch	S3	CN1S3	WMY	3
CN1	Ch	S4	CN1S4	WMY	4
CN1	Ch	S5	CN1S5	WMY	3
CN1	Ch	S6	CN1S6	WMY	3
CN1	Ch	S7	CN1S7	WMY	3
CN1	Ch	S8	CN1S8	WMY	4
CN1	Ch	S9	CN1S9	WMY	3
CN1	Ch	O	CN1O	WMY	4
CN2	Ch	S1	CN2S1	WMY	2
CN2	Ch	S2	CN2S2	WMY	3
CN2	Ch	S3	CN2S3	WMY	3
CN2	Ch	S4	CN2S4	WMY	2
CN2	Ch	S5	CN2S5	WMY	3
CN2	Ch	S6	CN2S6	WMY	3
CN2	Ch	S7	CN2S7	WMY	3
CN2	Ch	S8	CN2S8	WMY	2
CN2	Ch	S9	CN2S9	WMY	3
CN2	Ch	S10	CN2S10	WMY	3
CN2	Ch	O	CN2O	WMY	3
CT2	Ch	S1	CT2S1	WMY	3
CT2	Ch	S2	CT2S2	WMY	2
CT2	Ch	S3	CT2S3	WMY	2
CT2	Ch	S4	CT2S4	WMY	3
CT2	Ch	S5	CT2S5	WMY	3
CT2	Ch	S6	CT2S6	WMY	3
CT2	Ch	S7	CT2S7	WMY	3
CT2	Ch	S8	CT2S8	WMY	2
CT2	Ch	S9	CT2S9	WMY	2
CT2	Ch	S10	CT2S10	WMY	2
CT2	Ch	O	CT2O	WMY	3
CN1	Ch	S1	CN1S1	Crystal	1
CN1	Ch	S2	CN1S2	Crystal	2
CN1	Ch	S3	CN1S3	Crystal	2
CN1	Ch	S4	CN1S4	Crystal	3
CN1	Ch	S5	CN1S5	Crystal	2
CN1	Ch	S6	CN1S6	Crystal	2
CN1	Ch	S7	CN1S7	Crystal	1
CN1	Ch	S8	CN1S8	Crystal	2
CN1	Ch	S9	CN1S9	Crystal	2
CN1	Ch	O	CN1O	Crystal	2
CN2	Ch	S1	CN2S1	Crystal	1
CN2	Ch	S2	CN2S2	Crystal	2
CN2	Ch	S3	CN2S3	Crystal	2
CN2	Ch	S4	CN2S4	Crystal	1
CN2	Ch	S5	CN2S5	Crystal	1
CN2	Ch	S6	CN2S6	Crystal	2
CN2	Ch	S7	CN2S7	Crystal	1
CN2	Ch	S8	CN2S8	Crystal	1
CN2	Ch	S9	CN2S9	Crystal	1
CN2	Ch	S10	CN2S10	Crystal	1
CN2	Ch	O	CN2O	Crystal	2
CT2	Ch	S1	CT2S1	Crystal	2
CT2	Ch	S2	CT2S2	Crystal	1
CT2	Ch	S3	CT2S3	Crystal	1
CT2	Ch	S4	CT2S4	Crystal	2
CT2	Ch	S5	CT2S5	Crystal	2
CT2	Ch	S6	CT2S6	Crystal	1
CT2	Ch	S7	CT2S7	Crystal	2
CT2	Ch	S8	CT2S8	Crystal	2
CT2	Ch	S9	CT2S9	Crystal	2
CT2	Ch	S10	CT2S10	Crystal	1
CT2	Ch	O	CT2O	Crystal	2
EN1	En	S1	EN1S1	Tina	3
EN1	En	S2	EN1S2	Tina	3
EN1	En	S3	EN1S3	Tina	3
EN1	En	S4	EN1S4	Tina	3
EN1	En	S5	EN1S5	Tina	3
EN1	En	S6	EN1S6	Tina	3
EN1	En	S7	EN1S7	Tina	3
EN1	En	S8	EN1S8	Tina	3
EN1	En	S9	EN1S9	Tina	2
EN1	En	O	EN1O	Tina	2
EN2	En	S1	EN2S1	Tina	2
EN2	En	S2	EN2S2	Tina	3
EN2	En	S3	EN2S3	Tina	2
EN2	En	S4	EN2S4	Tina	3
EN2	En	S5	EN2S5	Tina	4
EN2	En	S6	EN2S6	Tina	2
EN2	En	S7	EN2S7	Tina	1
EN2	En	S8	EN2S8	Tina	1
EN2	En	S9	EN2S9	Tina	3
EN2	En	S10	EN2S10	Tina	2
EN2	En	S11	EN2S11	Tina	1
EN2	En	O	EN2O	Tina	2
EN1	En	S1	EN1S1	Ryan Wu	3
EN1	En	S2	EN1S2	Ryan Wu	3
EN1	En	S3	EN1S3	Ryan Wu	4
EN1	En	S4	EN1S4	Ryan Wu	3
EN1	En	S5	EN1S5	Ryan Wu	4
EN1	En	S6	EN1S6	Ryan Wu	2
EN1	En	S7	EN1S7	Ryan Wu	2
EN1	En	S8	EN1S8	Ryan Wu	4
EN1	En	S9	EN1S9	Ryan Wu	3
EN1	En	O	EN1O	Ryan Wu	3
EN2	En	S1	EN2S1	Ryan Wu	3
EN2	En	S2	EN2S2	Ryan Wu	3
EN2	En	S3	EN2S3	Ryan Wu	3
EN2	En	S4	EN2S4	Ryan Wu	4
EN2	En	S5	EN2S5	Ryan Wu	4
EN2	En	S6	EN2S6	Ryan Wu	3
EN2	En	S7	EN2S7	Ryan Wu	2
EN2	En	S8	EN2S8	Ryan Wu	3
EN2	En	S9	EN2S9	Ryan Wu	3
EN2	En	S10	EN2S10	Ryan Wu	3
EN2	En	S11	EN2S11	Ryan Wu	2
EN2	En	O	EN2O	Ryan Wu	4
EN1	En	S1	EN1S1	Emma	2
EN1	En	S2	EN1S2	Emma	3
EN1	En	S3	EN1S3	Emma	3
EN1	En	S4	EN1S4	Emma	4
EN1	En	S5	EN1S5	Emma	2
EN1	En	S6	EN1S6	Emma	3
EN1	En	S7	EN1S7	Emma	3
EN1	En	S8	EN1S8	Emma	3
EN1	En	S9	EN1S9	Emma	2
EN1	En	O	EN1O	Emma	3
EN2	En	S1	EN2S1	Emma	3
EN2	En	S2	EN2S2	Emma	3
EN2	En	S3	EN2S3	Emma	3
EN2	En	S4	EN2S4	Emma	4
EN2	En	S5	EN2S5	Emma	4
EN2	En	S6	EN2S6	Emma	3
EN2	En	S7	EN2S7	Emma	2
EN2	En	S8	EN2S8	Emma	2
EN2	En	S9	EN2S9	Emma	3
EN2	En	S10	EN2S10	Emma	3
EN2	En	S11	EN2S11	Emma	1
EN2	En	O	EN2O	Emma	3
EN1	En	S1	EN1S1	Crystal	1
EN1	En	S2	EN1S2	Crystal	2
EN1	En	S3	EN1S3	Crystal	4
EN1	En	S4	EN1S4	Crystal	3
EN1	En	S5	EN1S5	Crystal	2
EN1	En	S6	EN1S6	Crystal	3
EN1	En	S7	EN1S7	Crystal	2
EN1	En	S8	EN1S8	Crystal	4
EN1	En	S9	EN1S9	Crystal	1
EN1	En	O	EN1O	Crystal	2
EN2	En	S1	EN2S1	Crystal	3
EN2	En	S2	EN2S2	Crystal	3
EN2	En	S3	EN2S3	Crystal	2
EN2	En	S4	EN2S4	Crystal	3
EN2	En	S5	EN2S5	Crystal	3
EN2	En	S6	EN2S6	Crystal	2
EN2	En	S7	EN2S7	Crystal	2
EN2	En	S8	EN2S8	Crystal	2
EN2	En	S9	EN2S9	Crystal	4
EN2	En	S10	EN2S10	Crystal	2
EN2	En	S11	EN2S11	Crystal	2
EN2	En	O	EN2O	Crystal	2
ET1	En	S1	ET1S1	Selena	4
ET1	En	S2	ET1S2	Selena	3
ET1	En	S3	ET1S3	Selena	1
ET1	En	S4	ET1S4	Selena	2
ET1	En	S5	ET1S5	Selena	2
ET1	En	S6	ET1S6	Selena	3
ET1	En	O	ET1O	Selena	3
ET2	En	S1	ET2S1	Selena	3
ET2	En	S2	ET2S2	Selena	2
ET2	En	S3	ET2S3	Selena	3
ET2	En	S4	ET2S4	Selena	2
ET2	En	S5	ET2S5	Selena	2
ET2	En	S6	ET2S6	Selena	2
ET2	En	O	ET2O	Selena	2
ET1	En	S1	ET1S1	Liu Yufeng	4
ET1	En	S2	ET1S2	Liu Yufeng	3
ET1	En	S3	ET1S3	Liu Yufeng	2
ET1	En	S4	ET1S4	Liu Yufeng	3
ET1	En	S5	ET1S5	Liu Yufeng	2
ET1	En	S6	ET1S6	Liu Yufeng	3
ET1	En	O	ET1O	Liu Yufeng	3
ET2	En	S1	ET2S1	Liu Yufeng	3
ET2	En	S2	ET2S2	Liu Yufeng	2
ET2	En	S3	ET2S3	Liu Yufeng	2
ET2	En	S4	ET2S4	Liu Yufeng	2
ET2	En	S5	ET2S5	Liu Yufeng	2
ET2	En	S6	ET2S6	Liu Yufeng	3
ET2	En	O	ET2O	Liu Yufeng	2
ET1	En	S1	ET1S1	Crystal	2
ET1	En	S2	ET1S2	Crystal	3
ET1	En	S3	ET1S3	Crystal	2
ET1	En	S4	ET1S4	Crystal	2
ET1	En	S5	ET1S5	Crystal	1
ET1	En	S6	ET1S6	Crystal	2
ET1	En	O	ET1O	Crystal	2
ET2	En	S1	ET2S1	Crystal	4
ET2	En	S2	ET2S2	Crystal	1
ET2	En	S3	ET2S3	Crystal	2
ET2	En	S4	ET2S4	Crystal	2
ET2	En	S5	ET2S5	Crystal	3
ET2	En	S6	ET2S6	Crystal	2
ET2	En	O	ET2O	Crystal	2
ET1	En	S1	ET1S1	Tina	4
ET1	En	S2	ET1S2	Tina	4
ET1	En	S3	ET1S3	Tina	2
ET1	En	S4	ET1S4	Tina	2
ET1	En	S5	ET1S5	Tina	2
ET1	En	S6	ET1S6	Tina	3
ET1	En	O	ET1O	Tina	3
ET2	En	S1	ET2S1	Tina	3
ET2	En	S2	ET2S2	Tina	2
ET2	En	S3	ET2S3	Tina	3
ET2	En	S4	ET2S4	Tina	3
ET2	En	S5	ET2S5	Tina	3
ET2	En	S6	ET2S6	Tina	3
ET2	En	O	ET2O	Tina	3
CT1	Ch	S1	CT1S1	Selena	3
CT1	Ch	S2	CT1S2	Selena	4
CT1	Ch	S3	CT1S3	Selena	3
CT1	Ch	S4	CT1S4	Selena	3
CT1	Ch	S5	CT1S5	Selena	2
CT1	Ch	S6	CT1S6	Selena	2
CT1	Ch	S7	CT1S7	Selena	2
CT1	Ch	S8	CT1S8	Selena	2
CT1	Ch	S9	CT1S9	Selena	3
CT1	Ch	O	CT1O	Selena	3
CT1	Ch	S1	CT1S1	WMY	3
CT1	Ch	S2	CT1S2	WMY	2
CT1	Ch	S3	CT1S3	WMY	3
CT1	Ch	S4	CT1S4	WMY	3
CT1	Ch	S5	CT1S5	WMY	3
CT1	Ch	S6	CT1S6	WMY	3
CT1	Ch	S7	CT1S7	WMY	3
CT1	Ch	S8	CT1S8	WMY	3
CT1	Ch	S9	CT1S9	WMY	3
CT1	Ch	O	CT1O	WMY	3
CT1	Ch	S1	CT1S1	Tina	3
CT1	Ch	S2	CT1S2	Tina	3
CT1	Ch	S3	CT1S3	Tina	3
CT1	Ch	S4	CT1S4	Tina	3
CT1	Ch	S5	CT1S5	Tina	4
CT1	Ch	S6	CT1S6	Tina	3
CT1	Ch	S7	CT1S7	Tina	3
CT1	Ch	S8	CT1S8	Tina	3
CT1	Ch	S9	CT1S9	Tina	3
CT1	Ch	O	CT1O	Tina	3
CT1	Ch	S1	CT1S1	LIU Yufeng	4
CT1	Ch	S2	CT1S2	LIU Yufeng	3
CT1	Ch	S3	CT1S3	LIU Yufeng	3
CT1	Ch	S4	CT1S4	LIU Yufeng	3
CT1	Ch	S5	CT1S5	LIU Yufeng	4
CT1	Ch	S6	CT1S6	LIU Yufeng	3
CT1	Ch	S7	CT1S7	LIU Yufeng	3
CT1	Ch	S8	CT1S8	LIU Yufeng	3
CT1	Ch	S9	CT1S9	LIU Yufeng	3
CT1	Ch	O	CT1O	LIU Yufeng	3

## Sheet: TimeData
Subject	Text	Text2	Mode	Task	Genre	TargetLanguage	Time	TimeData (s)	Delete
P01	CN1	A	Translation	CE	NEWS	English	11‘16	676	0
P01	CN2	B	Translation	CE	NEWS	English	12’51	771	0
P01	CT1	C	Paraphrasing	CC	TOURISM	Chinese	11‘39	699	0
P01	CT2	D	Paraphrasing	CC	TOURISM	Chinese	11’27	687	0
P01	EN1	E	Translation	EC	NEWS	Chinese	16’42	1002	0
P01	EN2	F	Translation	EC	NEWS	Chinese	13’29	809	0
P01	ET1	G	Paraphrasing	EE	TOURISM	English	14'32	872	0
P01	ET2	H	Paraphrasing	EE	TOURISM	English	13'01	781	0
P02	CN1	A	Paraphrasing	CC	NEWS	Chinese	13'12	792	0
P02	CN2	B	Paraphrasing	CC	NEWS	Chinese	11’35	695	0
P02	CT1	C	Translation	CE	TOURISM	English	11’16	676	0
P02	CT2	D	Translation	CE	TOURISM	English	23‘45	1425	0
P02	EN1	E	Paraphrasing	EE	NEWS	English	24'01	1441	0
P02	EN2	F	Paraphrasing	EE	NEWS	English	23'33	1413	0
P02	ET1	G	Translation	EC	TOURISM	Chinese	15‘28	928	0
P02	ET2	H	Translation	EC	TOURISM	Chinese	14’04	844	0
P03	CN1	A	Translation	CE	NEWS	English	31‘13	1873	0
P03	CN2	B	Translation	CE	NEWS	English	28’32	1712	0
P03	CT1	C	Paraphrasing	CC	TOURISM	Chinese	17‘17	1037	0
P03	CT2	D	Paraphrasing	CC	TOURISM	Chinese	14’05	845	0
P03	EN1	E	Paraphrasing	EE	NEWS	English	25'27	1527	0
P03	EN2	F	Paraphrasing	EE	NEWS	English	19'07	1147	0
P03	ET1	G	Translation	EC	TOURISM	Chinese	10‘10	610	0
P03	ET2	H	Translation	EC	TOURISM	Chinese	11’42	702	0
P04	CN1	A	Paraphrasing	CC	NEWS	Chinese	19‘32	1172	0
P04	CN2	B	Paraphrasing	CC	NEWS	Chinese	13’27	807	0
P04	CT1	C	Translation	CE	TOURISM	English	14‘45	885	0
P04	CT2	D	Translation	CE	TOURISM	English	18’09	1089	0
P04	EN1	E	Translation	EC	NEWS	Chinese	18‘48	1128	0
P04	EN2	F	Translation	EC	NEWS	Chinese	18’04	1084	0
P04	ET1	G	Paraphrasing	EE	TOURISM	English	21'57	1317	0
P04	ET2	H	Paraphrasing	EE	TOURISM	English	22'08	1328	0
P05	CN1	A	Translation	CE	NEWS	English	37‘48	2268	0
P05	CN2	B	Translation	CE	NEWS	English	51’23	3083	1
P05	CT1	C	Paraphrasing	CC	TOURISM	Chinese	16‘57	1017	0
P05	CT2	D	Paraphrasing	CC	TOURISM	Chinese	12’05	725	0
P05	EN1	E	Translation	EC	NEWS	Chinese	39‘37	2377	0
P05	EN2	F	Translation	EC	NEWS	Chinese	34’50	2090	0
P05	ET1	G	Paraphrasing	EE	TOURISM	English	30'50	1850	0
P05	ET2	H	Paraphrasing	EE	TOURISM	English	23'51	1431	0
P06	CN1	A	Paraphrasing	CC	NEWS	Chinese	13‘50	830	0
P06	CN2	B	Paraphrasing	CC	NEWS	Chinese	13’36	816	0
P06	CT1	C	Translation	CE	TOURISM	English	16‘35	995	0
P06	CT2	D	Translation	CE	TOURISM	English	20’06	1206	0
P06	EN1	E	Paraphrasing	EE	NEWS	English	12'48	768	0
P06	EN2	F	Paraphrasing	EE	NEWS	English	17'54	1074	0
P06	ET1	G	Translation	EC	TOURISM	Chinese	18‘31	1111	0
P06	ET2	H	Translation	EC	TOURISM	Chinese	17’38	1058	0
P07	CN1	A	Translation	CE	NEWS	English	33‘11	1991	0
P07	CN2	B	Translation	CE	NEWS	English	25’32	1532	0
P07	CT1	C	Paraphrasing	CC	TOURISM	Chinese	16‘48	1008	0
P07	CT2	D	Paraphrasing	CC	TOURISM	Chinese	19’36	1176	0
P07	EN1	E	Paraphrasing	EE	NEWS	English	26'24	1584	0
P07	EN2	F	Paraphrasing	EE	NEWS	English	22'55	1375	0
P07	ET1	G	Translation	EC	TOURISM	Chinese	17‘41	1061	0
P07	ET2	H	Translation	EC	TOURISM	Chinese	18’53	1133	0
P08	CN1	A	Paraphrasing	CC	NEWS	Chinese	07‘39	459	0
P08	CN2	B	Paraphrasing	CC	NEWS	Chinese	16’57	1017	0
P08	CT1	C	Translation	CE	TOURISM	English	19‘52	1192	0
P08	CT2	D	Translation	CE	TOURISM	English	22’06	1326	0
P08	EN1	E	Translation	EC	NEWS	Chinese	29‘24	1764	0
P08	EN2	F	Translation	EC	NEWS	Chinese	18’37	1117	0
P08	ET1	G	Paraphrasing	EE	TOURISM	English	19'12	1152	0
P08	ET2	H	Paraphrasing	EE	TOURISM	English	14'03	843	0
P09	CN1	A	Translation	CE	NEWS	English	15‘24	924	0
P09	CN2	B	Translation	CE	NEWS	English	10’41	641	0
P09	CT1	C	Paraphrasing	CC	TOURISM	Chinese	10‘12	612	0
P09	CT2	D	Paraphrasing	CC	TOURISM	Chinese	09’31	571	0
P09	EN1	E	Translation	EC	NEWS	Chinese	14‘52	892	0
P09	EN2	F	Translation	EC	NEWS	Chinese	11’18	678	0
P09	ET1	G	Paraphrasing	EE	TOURISM	English	11'39	699	0
P09	ET2	H	Paraphrasing	EE	TOURISM	English	09'01	541	0
P10	CN1	A	Paraphrasing	CC	NEWS	Chinese	13’27	807	0
P10	CN2	B	Paraphrasing	CC	NEWS	Chinese	16‘18	978	0
P10	CT1	C	Translation	CE	TOURISM	English	15’58	958	0
P10	CT2	D	Translation	CE	TOURISM	English	14‘27	867	0
P10	EN1	E	Paraphrasing	EE	NEWS	English	16'52	1012	0
P10	EN2	F	Paraphrasing	EE	NEWS	English	16'56	1016	0
P10	ET1	G	Translation	EC	TOURISM	Chinese	15‘30	930	0
P10	ET2	H	Translation	EC	TOURISM	Chinese	10’13	613	0
P11	CN1	A	Translation	CE	NEWS	English	20‘19	1219	0
P11	CN2	B	Translation	CE	NEWS	English	18’42	1122	0
P11	CT1	C	Paraphrasing	CC	TOURISM	Chinese	17‘39	1059	0
P11	CT2	D	Paraphrasing	CC	TOURISM	Chinese	21’31	1291	0
P11	EN1	E	Paraphrasing	EE	NEWS	English	13'34	814	0
P11	EN2	F	Paraphrasing	EE	NEWS	English	14'13	853	0
P11	ET1	G	Translation	EC	TOURISM	Chinese	31‘00	1860	0
P11	ET2	H	Translation	EC	TOURISM	Chinese	18’38	1118	0
P12	CN1	A	Paraphrasing	CC	NEWS	Chinese	27’59	1679	0
P12	CN2	B	Paraphrasing	CC	NEWS	Chinese	20‘52	1252	0
P12	CT1	C	Translation	CE	TOURISM	English	30’01	1801	0
P12	CT2	D	Translation	CE	TOURISM	English	25’12	1512	0
P12	EN1	E	Translation	EC	NEWS	Chinese	33‘44	2024	0
P12	EN2	F	Translation	EC	NEWS	Chinese	31’14	1874	0
P12	ET1	G	Paraphrasing	EE	TOURISM	English	27'07	1627	0
P12	ET2	H	Paraphrasing	EE	TOURISM	English	24'31	1471	0
P13	CN1	A	Translation	CE	NEWS	English	18‘21	1101	0
P13	CN2	B	Translation	CE	NEWS	English	17’24	1044	0
P13	CT1	C	Paraphrasing	CC	TOURISM	Chinese	14‘02	842	0
P13	CT2	D	Paraphrasing	CC	TOURISM	Chinese	11’07	667	0
P13	EN1	E	Translation	EC	NEWS	Chinese	16‘49	1009	0
P13	EN2	F	Translation	EC	NEWS	Chinese	10’39	639	0
P13	ET1	G	Paraphrasing	EE	TOURISM	English	23'46	1426	0
P13	ET2	H	Paraphrasing	EE	TOURISM	English	16'01	961	0
P14	CN1	A	Paraphrasing	CC	NEWS	Chinese	14’46	886	0
P14	CN2	B	Paraphrasing	CC	NEWS	Chinese	13‘37	817	0
P14	CT1	C	Translation	CE	TOURISM	English	24‘56	1496	0
P14	CT2	D	Translation	CE	TOURISM	English	23’37	1417	0
P14	EN1	E	Paraphrasing	EE	NEWS	English	31'24	1884	0
P14	EN2	F	Paraphrasing	EE	NEWS	English	24'14	1454	0
P14	ET1	G	Translation	EC	TOURISM	Chinese	18‘39	1119	0
P14	ET2	H	Translation	EC	TOURISM	Chinese	14’44	884	0
P15	CN1	A	Translation	CE	NEWS	English	10‘28	628	0
P15	CN2	B	Translation	CE	NEWS	English	10’36	636	0
P15	CT1	C	Paraphrasing	CC	TOURISM	Chinese	09‘59	599	0
P15	CT2	D	Paraphrasing	CC	TOURISM	Chinese	10’08	608	0
P15	EN1	E	Paraphrasing	EE	NEWS	English	10'34	634	0
P15	EN2	F	Paraphrasing	EE	NEWS	English	11'15	675	0
P15	ET1	G	Translation	EC	TOURISM	Chinese	12‘44	764	0
P15	ET2	H	Translation	EC	TOURISM	Chinese	07’59	479	0
P16	CN1	A	Paraphrasing	CC	NEWS	Chinese	11’28	688	0
P16	CN2	B	Paraphrasing	CC	NEWS	Chinese	12‘06	726	0
P16	CT1	C	Translation	CE	TOURISM	English	24‘21	1461	0
P16	CT2	D	Translation	CE	TOURISM	English	15’51	951	0
P16	EN1	E	Translation	EC	NEWS	Chinese	19’22	1162	0
P16	EN2	F	Translation	EC	NEWS	Chinese	22‘58	1378	0
P16	ET1	G	Paraphrasing	EE	TOURISM	English	28'50	1730	0
P16	ET2	H	Paraphrasing	EE	TOURISM	English	20'07	1207	0
P17	CN1	A	Translation	CE	NEWS	English	11'19	679	0
P17	CN2	B	Translation	CE	NEWS	English	13'58	838	0
P17	CT1	C	Paraphrasing	CC	TOURISM	Chinese	6'55	415	0
P17	CT2	D	Paraphrasing	CC	TOURISM	Chinese	9'05	545	0
P17	EN1	E	Paraphrasing	EE	NEWS	English	13'03	783	0
P17	EN2	F	Paraphrasing	EE	NEWS	English	16'19	979	0
P17	ET1	G	Translation	EC	TOURISM	Chinese	8'11	491	0
P17	ET2	H	Translation	EC	TOURISM	Chinese	9'00	540	0
P18	CN1	A	Paraphrasing	CC	News	Chinese	23'52	1432	0
P18	CN2	B	Paraphrasing	CC	News	Chinese	22'54	1374	0
P18	CT1	C	Translation	CE	TOURISM	English	21'27	1287	0
P18	CT2	D	Translation	CE	TOURISM	English	17'45	1065	0
P18	EN1	E	Translation	EC	NEWS	Chinese	34'00	2040	0
P18	EN2	F	Translation	EC	NEWS	Chinese	24'42	1482	0
P18	ET1	G	Paraphrasing	EE	TOURISM	English	16'19	979	0
P18	ET2	H	Paraphrasing	EE	TOURISM	English	18'42	1122	0
P19	CN1	A	Translation	CE	NEWS	English	33'12	1992	0
P19	CN2	B	Translation	CE	NEWS	English	30'05	1805	0
P19	CT1	C	Paraphrasing	CC	TOURISM	Chinese	12'19	739	0
P19	CT2	D	Paraphrasing	CC	TOURISM	Chinese	14'18	858	0
P19	EN1	E	Translation	EC	NEWS	Chinese	29'41	1781	0
P19	EN2	F	Translation	EC	NEWS	Chinese	26'19	1579	0
P19	ET1	G	Paraphrasing	EE	TOURISM	English	29'31	1771	0
P19	ET2	H	Paraphrasing	EE	TOURISM	English	29'55	1795	0
P20	CN1	A	Paraphrasing	CC	News	Chinese	13'25	805	0
P20	CN2	B	Paraphrasing	CC	News	Chinese	15'14	914	0
P20	CT1	C	Translation	CE	TOURISM	English	18'52	1132	0
P20	CT2	D	Translation	CE	TOURISM	English	16'20	980	0
P20	EN1	E	Paraphrasing	EE	NEWS	English	27'39	1659	0
P20	EN2	F	Paraphrasing	EE	NEWS	English	27'28	1648	0
P20	ET1	G	Translation	EC	TOURISM	Chinese	16'18	978	0
P20	ET2	H	Translation	EC	TOURISM	Chinese	11'40	700	0
P21	CN1	A	Translation	CE	NEWS	English	20'17	1217	0
P21	CN2	B	Translation	CE	NEWS	English	26'43	1603	0
P21	CT1	C	Paraphrasing	CC	TOURISM	Chinese	13'36	816	0
P21	CT2	D	Paraphrasing	CC	TOURISM	Chinese	14'32	872	0
P21	EN1	E	Paraphrasing	EE	NEWS	English	17'07	1027	0
P21	EN2	F	Paraphrasing	EE	NEWS	English	14'14	854	0
P21	ET1	G	Translation	EC	TOURISM	Chinese	12'21	741	0
P21	ET2	H	Translation	EC	TOURISM	Chinese	9'22	562	0
P22	CN1	A	Paraphrasing	CC	News	Chinese	11'13	673	0
P22	CN2	B	Paraphrasing	CC	News	Chinese	9'11	551	0
P22	CT1	C	Translation	CE	TOURISM	English	12'00	720	0
P22	CT2	D	Translation	CE	TOURISM	English	13'24	804	0
P22	EN1	E	Translation	EC	NEWS	Chinese	12'04	724	0
P22	EN2	F	Translation	EC	NEWS	Chinese	9'52	592	0
P22	ET1	G	Paraphrasing	EE	TOURISM	English	11'28	688	0
P22	ET2	H	Paraphrasing	EE	TOURISM	English	14'55	895	0
P23	CN1	A	Translation	CE	NEWS	English	40'40	2440	0
P23	CN2	B	Translation	CE	NEWS	English	32'06	1926	0
P23	CT1	C	Paraphrasing	CC	TOURISM	Chinese	15'24	924	0
P23	CT2	D	Paraphrasing	CC	TOURISM	Chinese	16'46	1006	0
P23	EN1	E	Translation	EC	NEWS	Chinese	30'32	1832	0
P23	EN2	F	Translation	EC	NEWS	Chinese	37'43	2263	0
P23	ET1	G	Paraphrasing	EE	TOURISM	English	30'18	1818	0
P23	ET2	H	Paraphrasing	EE	TOURISM	English	25'26	1526	0
P24	CN1	A	Paraphrasing	CC	News	Chinese	11'45	705	0
P24	CN2	B	Paraphrasing	CC	News	Chinese	12'57	777	0
P24	CT1	C	Translation	CE	TOURISM	English	14'55	895	0
P24	CT2	D	Translation	CE	TOURISM	English	15'33	933	0
P24	EN1	E	Paraphrasing	EE	NEWS	English	27'52	1672	0
P24	EN2	F	Paraphrasing	EE	NEWS	English	27'34	1654	0
P24	ET1	G	Translation	EC	TOURISM	Chinese	15'31	931	0
P24	ET2	H	Translation	EC	TOURISM	Chinese	10'25	625	0

## Sheet: AFD DATA ST&TT 
Item	Subject	Text	Mode	Task	Genre	TargetLanguage	AOI	DataType	Results
P01_1	P01	CN1	Translation	CE	NEWS	English	ST	Average Fixation Duration	0.2921
P01_2	P01	CN1	Translation	CE	NEWS	English	TT	Average Fixation Duration	0.3434
P01_3	P01	CN2	Translation	CE	NEWS	English	ST	Average Fixation Duration	0.2713
P01_4	P01	CN2	Translation	CE	NEWS	English	TT	Average Fixation Duration	0.3542
P01_5	P01	CT1	Paraphrasing	CC	TOURISM	Chinese	ST	Average Fixation Duration	0.2533
P01_6	P01	CT1	Paraphrasing	CC	TOURISM	Chinese	TT	Average Fixation Duration	0.3093
P01_7	P01	CT2	Paraphrasing	CC	TOURISM	Chinese	ST	Average Fixation Duration	0.2393
P01_8	P01	CT2	Paraphrasing	CC	TOURISM	Chinese	TT	Average Fixation Duration	0.2761
P01_9	P01	EN1	Translation	EC	NEWS	Chinese	ST	Average Fixation Duration	0.2398
P01_10	P01	EN1	Translation	EC	NEWS	Chinese	TT	Average Fixation Duration	0.2761
P01_11	P01	EN2	Translation	EC	NEWS	Chinese	ST	Average Fixation Duration	0.2337
P01_12	P01	EN2	Translation	EC	NEWS	Chinese	TT	Average Fixation Duration	0.2737
P01_13	P01	ET1	Paraphrasing	EE	TOURISM	English	ST	Average Fixation Duration	0.2389
P01_14	P01	ET1	Paraphrasing	EE	TOURISM	English	TT	Average Fixation Duration	0.3442
P01_15	P01	ET2	Paraphrasing	EE	TOURISM	English	ST	Average Fixation Duration	0.2236
P01_16	P01	ET2	Paraphrasing	EE	TOURISM	English	TT	Average Fixation Duration	0.2927
P02_1	P02	CN1	Paraphrasing	CC	NEWS	Chinese	ST	Average Fixation Duration	0.2733
P02_2	P02	CN1	Paraphrasing	CC	NEWS	Chinese	TT	Average Fixation Duration	0.3238
P02_3	P02	CN2	Paraphrasing	CC	NEWS	Chinese	ST	Average Fixation Duration	0.2436
P02_4	P02	CN2	Paraphrasing	CC	NEWS	Chinese	TT	Average Fixation Duration	0.354
P02_5	P02	CT1	Translation	CE	TOURISM	English	ST	Average Fixation Duration	0.2575
P02_6	P02	CT1	Translation	CE	TOURISM	English	TT	Average Fixation Duration	0.5055
P02_7	P02	CT2	Translation	CE	TOURISM	English	ST	Average Fixation Duration	0.2763
P02_8	P02	CT2	Translation	CE	TOURISM	English	TT	Average Fixation Duration	0.543
P02_9	P02	EN1	Paraphrasing	EE	NEWS	English	ST	Average Fixation Duration	0.2544
P02_10	P02	EN1	Paraphrasing	EE	NEWS	English	TT	Average Fixation Duration	0.4793
P02_11	P02	EN2	Paraphrasing	EE	NEWS	English	ST	Average Fixation Duration	0.2589
P02_12	P02	EN2	Paraphrasing	EE	NEWS	English	TT	Average Fixation Duration	0.4653
P02_13	P02	ET1	Translation	EC	TOURISM	Chinese	ST	Average Fixation Duration	0.2768
P02_14	P02	ET1	Translation	EC	TOURISM	Chinese	TT	Average Fixation Duration	0.3371
P02_15	P02	ET2	Translation	EC	TOURISM	Chinese	ST	Average Fixation Duration	0.2455
P02_16	P02	ET2	Translation	EC	TOURISM	Chinese	TT	Average Fixation Duration	0.3437
P03_1	P03	CN1	Translation	CE	NEWS	English	ST	Average Fixation Duration	0.2154
P03_2	P03	CN1	Translation	CE	NEWS	English	TT	Average Fixation Duration	0.4261
P03_3	P03	CN2	Translation	CE	NEWS	English	ST	Average Fixation Duration	0.2521
P03_4	P03	CN2	Translation	CE	NEWS	English	TT	Average Fixation Duration	0.6425
P03_5	P03	CT1	Paraphrasing	CC	TOURISM	Chinese	ST	Average Fixation Duration	0.2348
P03_6	P03	CT1	Paraphrasing	CC	TOURISM	Chinese	TT	Average Fixation Duration	0.3654
P03_7	P03	CT2	Paraphrasing	CC	TOURISM	Chinese	ST	Average Fixation Duration	0.2184
P03_8	P03	CT2	Paraphrasing	CC	TOURISM	Chinese	TT	Average Fixation Duration	0.3608
P03_9	P03	EN1	Paraphrasing	EE	NEWS	English	ST	Average Fixation Duration	0.2256
P03_10	P03	EN1	Paraphrasing	EE	NEWS	English	TT	Average Fixation Duration	0.4942
P03_11	P03	EN2	Paraphrasing	EE	NEWS	English	ST	Average Fixation Duration	0.2218
P03_12	P03	EN2	Paraphrasing	EE	NEWS	English	TT	Average Fixation Duration	0.5295
P03_13	P03	ET1	Translation	EC	TOURISM	Chinese	ST	Average Fixation Duration	0.2438
P03_14	P03	ET1	Translation	EC	TOURISM	Chinese	TT	Average Fixation Duration	0.3456
P03_15	P03	ET2	Translation	EC	TOURISM	Chinese	ST	Average Fixation Duration	0.2286
P03_16	P03	ET2	Translation	EC	TOURISM	Chinese	TT	Average Fixation Duration	0.3713
P04_1	P04	CN1	Paraphrasing	CC	NEWS	Chinese	ST	Average Fixation Duration	0.1885
P04_2	P04	CN1	Paraphrasing	CC	NEWS	Chinese	TT	Average Fixation Duration	0.3227
P04_3	P04	CN2	Paraphrasing	CC	NEWS	Chinese	ST	Average Fixation Duration	0.1822
P04_4	P04	CN2	Paraphrasing	CC	NEWS	Chinese	TT	Average Fixation Duration	0.3216
P04_5	P04	CT1	Translation	CE	TOURISM	English	ST	Average Fixation Duration	0.2002
P04_6	P04	CT1	Translation	CE	TOURISM	English	TT	Average Fixation Duration	0.5182
P04_7	P04	CT2	Translation	CE	TOURISM	English	ST	Average Fixation Duration	0.2084
P04_8	P04	CT2	Translation	CE	TOURISM	English	TT	Average Fixation Duration	0.5252
P04_9	P04	EN1	Translation	EC	NEWS	Chinese	ST	Average Fixation Duration	0.237
P04_10	P04	EN1	Translation	EC	NEWS	Chinese	TT	Average Fixation Duration	0.3413
P04_11	P04	EN2	Translation	EC	NEWS	Chinese	ST	Average Fixation Duration	0.2367
P04_12	P04	EN2	Translation	EC	NEWS	Chinese	TT	Average Fixation Duration	0.3532
P04_13	P04	ET1	Paraphrasing	EE	TOURISM	English	ST	Average Fixation Duration	0.2251
P04_14	P04	ET1	Paraphrasing	EE	TOURISM	English	TT	Average Fixation Duration	0.583
P04_15	P04	ET2	Paraphrasing	EE	TOURISM	English	ST	Average Fixation Duration	0.2155
P04_16	P04	ET2	Paraphrasing	EE	TOURISM	English	TT	Average Fixation Duration	0.5999
P05_1	P05	CN1	Translation	CE	NEWS	English	ST	Average Fixation Duration	0.2245
P05_2	P05	CN1	Translation	CE	NEWS	English	TT	Average Fixation Duration	0.5156
P05_3	P05	CN2	Translation	CE	NEWS	English	ST	Average Fixation Duration	0.2191
P05_4	P05	CN2	Translation	CE	NEWS	English	TT	Average Fixation Duration	0.4635
P05_5	P05	CT1	Paraphrasing	CC	TOURISM	Chinese	ST	Average Fixation Duration	0.2119
P05_6	P05	CT1	Paraphrasing	CC	TOURISM	Chinese	TT	Average Fixation Duration	0.3522
P05_7	P05	CT2	Paraphrasing	CC	TOURISM	Chinese	ST	Average Fixation Duration	0.2071
P05_8	P05	CT2	Paraphrasing	CC	TOURISM	Chinese	TT	Average Fixation Duration	0.4358
P05_9	P05	EN1	Translation	EC	NEWS	Chinese	ST	Average Fixation Duration	0.2305
P05_10	P05	EN1	Translation	EC	NEWS	Chinese	TT	Average Fixation Duration	0.3531
P05_11	P05	EN2	Translation	EC	NEWS	Chinese	ST	Average Fixation Duration	0.2316
P05_12	P05	EN2	Translation	EC	NEWS	Chinese	TT	Average Fixation Duration	0.3498
P05_13	P05	ET1	Paraphrasing	EE	TOURISM	English	ST	Average Fixation Duration	0.2245
P05_14	P05	ET1	Paraphrasing	EE	TOURISM	English	TT	Average Fixation Duration	0.4142
P05_15	P05	ET2	Paraphrasing	EE	TOURISM	English	ST	Average Fixation Duration	0.2141
P05_16	P05	ET2	Paraphrasing	EE	TOURISM	English	TT	Average Fixation Duration	0.4445
P06_1	P06	CN1	Paraphrasing	CC	NEWS	Chinese	ST	Average Fixation Duration	0.2395
P06_2	P06	CN1	Paraphrasing	CC	NEWS	Chinese	TT	Average Fixation Duration	0.2825
P06_3	P06	CN2	Paraphrasing	CC	NEWS	Chinese	ST	Average Fixation Duration	0.235
P06_4	P06	CN2	Paraphrasing	CC	NEWS	Chinese	TT	Average Fixation Duration	0.3348
P06_5	P06	CT1	Translation	CE	TOURISM	English	ST	Average Fixation Duration	0.2321
P06_6	P06	CT1	Translation	CE	TOURISM	English	TT	Average Fixation Duration	0.4169
P06_7	P06	CT2	Translation	CE	TOURISM	English	ST	Average Fixation Duration	0.2104
P06_8	P06	CT2	Translation	CE	TOURISM	English	TT	Average Fixation Duration	0.3943
P06_9	P06	EN1	Paraphrasing	EE	NEWS	English	ST	Average Fixation Duration	0.2143
P06_10	P06	EN1	Paraphrasing	EE	NEWS	English	TT	Average Fixation Duration	0.4267
P06_11	P06	EN2	Paraphrasing	EE	NEWS	English	ST	Average Fixation Duration	0.2164
P06_12	P06	EN2	Paraphrasing	EE	NEWS	English	TT	Average Fixation Duration	0.4351
P06_13	P06	ET1	Translation	EC	TOURISM	Chinese	ST	Average Fixation Duration	0.2263
P06_14	P06	ET1	Translation	EC	TOURISM	Chinese	TT	Average Fixation Duration	0.2794
P06_15	P06	ET2	Translation	EC	TOURISM	Chinese	ST	Average Fixation Duration	0.2403
P06_16	P06	ET2	Translation	EC	TOURISM	Chinese	TT	Average Fixation Duration	0.2941
P07_1	P07	CN1	Translation	CE	NEWS	English	ST	Average Fixation Duration	0.3666
P07_2	P07	CN1	Translation	CE	NEWS	English	TT	Average Fixation Duration	0.3891
P07_3	P07	CN2	Translation	CE	NEWS	English	ST	Average Fixation Duration	0.3714
P07_4	P07	CN2	Translation	CE	NEWS	English	TT	Average Fixation Duration	0.4578
P07_5	P07	CT1	Paraphrasing	CC	TOURISM	Chinese	ST	Average Fixation Duration	0.3106
P07_6	P07	CT1	Paraphrasing	CC	TOURISM	Chinese	TT	Average Fixation Duration	0.371
P07_7	P07	CT2	Paraphrasing	CC	TOURISM	Chinese	ST	Average Fixation Duration	0.3347
P07_8	P07	CT2	Paraphrasing	CC	TOURISM	Chinese	TT	Average Fixation Duration	0.3961
P07_9	P07	EN1	Paraphrasing	EE	NEWS	English	ST	Average Fixation Duration	0.3281
P07_10	P07	EN1	Paraphrasing	EE	NEWS	English	TT	Average Fixation Duration	0.3267
P07_11	P07	EN2	Paraphrasing	EE	NEWS	English	ST	Average Fixation Duration	0.3288
P07_12	P07	EN2	Paraphrasing	EE	NEWS	English	TT	Average Fixation Duration	0.4179
P07_13	P07	ET1	Translation	EC	TOURISM	Chinese	ST	Average Fixation Duration	0.3304
P07_14	P07	ET1	Translation	EC	TOURISM	Chinese	TT	Average Fixation Duration	0.3769
P07_15	P07	ET2	Translation	EC	TOURISM	Chinese	ST	Average Fixation Duration	0.2934
P07_16	P07	ET2	Translation	EC	TOURISM	Chinese	TT	Average Fixation Duration	0.3635
P08_1	P08	CN1	Paraphrasing	CC	NEWS	Chinese	ST	Average Fixation Duration	0.2291
P08_2	P08	CN1	Paraphrasing	CC	NEWS	Chinese	TT	Average Fixation Duration	0.3184
P08_3	P08	CN2	Paraphrasing	CC	NEWS	Chinese	ST	Average Fixation Duration	0.2332
P08_4	P08	CN2	Paraphrasing	CC	NEWS	Chinese	TT	Average Fixation Duration	0.3271
P08_5	P08	CT1	Translation	CE	TOURISM	English	ST	Average Fixation Duration	0.3226
P08_6	P08	CT1	Translation	CE	TOURISM	English	TT	Average Fixation Duration	0.3843
P08_7	P08	CT2	Translation	CE	TOURISM	English	ST	Average Fixation Duration	0.3366
P08_8	P08	CT2	Translation	CE	TOURISM	English	TT	Average Fixation Duration	0.4339
P08_9	P08	EN1	Translation	EC	NEWS	Chinese	ST	Average Fixation Duration	0.2699
P08_10	P08	EN1	Translation	EC	NEWS	Chinese	TT	Average Fixation Duration	0.341
P08_11	P08	EN2	Translation	EC	NEWS	Chinese	ST	Average Fixation Duration	0.263
P08_12	P08	EN2	Translation	EC	NEWS	Chinese	TT	Average Fixation Duration	0.3281
P08_13	P08	ET1	Paraphrasing	EE	TOURISM	English	ST	Average Fixation Duration	0.2989
P08_14	P08	ET1	Paraphrasing	EE	TOURISM	English	TT	Average Fixation Duration	0.3997
P08_15	P08	ET2	Paraphrasing	EE	TOURISM	English	ST	Average Fixation Duration	0.3208
P08_16	P08	ET2	Paraphrasing	EE	TOURISM	English	TT	Average Fixation Duration	0.3766
P09_1	P09	CN1	Translation	CE	NEWS	English	ST	Average Fixation Duration	0.2056
P09_2	P09	CN1	Translation	CE	NEWS	English	TT	Average Fixation Duration	0.3035
P09_3	P09	CN2	Translation	CE	NEWS	English	ST	Average Fixation Duration	0.1994
P09_4	P09	CN2	Translation	CE	NEWS	English	TT	Average Fixation Duration	0.3517
P09_5	P09	CT1	Paraphrasing	CC	TOURISM	Chinese	ST	Average Fixation Duration	0.1954
P09_6	P09	CT1	Paraphrasing	CC	TOURISM	Chinese	TT	Average Fixation Duration	0.2741
P09_7	P09	CT2	Paraphrasing	CC	TOURISM	Chinese	ST	Average Fixation Duration	0.1953
P09_8	P09	CT2	Paraphrasing	CC	TOURISM	Chinese	TT	Average Fixation Duration	0.3005
P09_9	P09	EN1	Translation	EC	NEWS	Chinese	ST	Average Fixation Duration	0.1936
P09_10	P09	EN1	Translation	EC	NEWS	Chinese	TT	Average Fixation Duration	0.2769
P09_11	P09	EN2	Translation	EC	NEWS	Chinese	ST	Average Fixation Duration	0.1959
P09_12	P09	EN2	Translation	EC	NEWS	Chinese	TT	Average Fixation Duration	0.2835
P09_13	P09	ET1	Paraphrasing	EE	TOURISM	English	ST	Average Fixation Duration	0.2144
P09_14	P09	ET1	Paraphrasing	EE	TOURISM	English	TT	Average Fixation Duration	0.2862
P09_15	P09	ET2	Paraphrasing	EE	TOURISM	English	ST	Average Fixation Duration	0.2011
P09_16	P09	ET2	Paraphrasing	EE	TOURISM	English	TT	Average Fixation Duration	0.2816
P10_1	P10	CN1	Paraphrasing	CC	NEWS	Chinese	ST	Average Fixation Duration	0.2236
P10_2	P10	CN1	Paraphrasing	CC	NEWS	Chinese	TT	Average Fixation Duration	0.3398
P10_3	P10	CN2	Paraphrasing	CC	NEWS	Chinese	ST	Average Fixation Duration	0.2426
P10_4	P10	CN2	Paraphrasing	CC	NEWS	Chinese	TT	Average Fixation Duration	0.3967
P10_5	P10	CT1	Translation	CE	TOURISM	English	ST	Average Fixation Duration	0.2522
P10_6	P10	CT1	Translation	CE	TOURISM	English	TT	Average Fixation Duration	1.0591
P10_7	P10	CT2	Translation	CE	TOURISM	English	ST	Average Fixation Duration	0.2668
P10_8	P10	CT2	Translation	CE	TOURISM	English	TT	Average Fixation Duration	0.8455
P10_9	P10	EN1	Paraphrasing	EE	NEWS	English	ST	Average Fixation Duration	0.2608
P10_10	P10	EN1	Paraphrasing	EE	NEWS	English	TT	Average Fixation Duration	0.8504
P10_11	P10	EN2	Paraphrasing	EE	NEWS	English	ST	Average Fixation Duration	0.2499
P10_12	P10	EN2	Paraphrasing	EE	NEWS	English	TT	Average Fixation Duration	0.759
P10_13	P10	ET1	Translation	EC	TOURISM	Chinese	ST	Average Fixation Duration	0.2763
P10_14	P10	ET1	Translation	EC	TOURISM	Chinese	TT	Average Fixation Duration	0.353
P10_15	P10	ET2	Translation	EC	TOURISM	Chinese	ST	Average Fixation Duration	0.2606
P10_16	P10	ET2	Translation	EC	TOURISM	Chinese	TT	Average Fixation Duration	0.378
P11_1	P11	CN1	Translation	CE	NEWS	English	ST	Average Fixation Duration	0.2399
P11_2	P11	CN1	Translation	CE	NEWS	English	TT	Average Fixation Duration	0.4543
P11_3	P11	CN2	Translation	CE	NEWS	English	ST	Average Fixation Duration	0.2582
P11_4	P11	CN2	Translation	CE	NEWS	English	TT	Average Fixation Duration	0.5616
P11_5	P11	CT1	Paraphrasing	CC	TOURISM	Chinese	ST	Average Fixation Duration	0.2223
P11_6	P11	CT1	Paraphrasing	CC	TOURISM	Chinese	TT	Average Fixation Duration	0.3874
P11_7	P11	CT2	Paraphrasing	CC	TOURISM	Chinese	ST	Average Fixation Duration	0.2259
P11_8	P11	CT2	Paraphrasing	CC	TOURISM	Chinese	TT	Average Fixation Duration	0.3818
P11_9	P11	EN1	Paraphrasing	EE	NEWS	English	ST	Average Fixation Duration	0.2517
P11_10	P11	EN1	Paraphrasing	EE	NEWS	English	TT	Average Fixation Duration	0.5446
P11_11	P11	EN2	Paraphrasing	EE	NEWS	English	ST	Average Fixation Duration	0.2759
P11_12	P11	EN2	Paraphrasing	EE	NEWS	English	TT	Average Fixation Duration	0.5626
P11_13	P11	ET1	Translation	EC	TOURISM	Chinese	ST	Average Fixation Duration	0.2502
P11_14	P11	ET1	Translation	EC	TOURISM	Chinese	TT	Average Fixation Duration	0.4158
P11_15	P11	ET2	Translation	EC	TOURISM	Chinese	ST	Average Fixation Duration	0.2529
P11_16	P11	ET2	Translation	EC	TOURISM	Chinese	TT	Average Fixation Duration	0.4218
P12_1	P12	CN1	Paraphrasing	CC	NEWS	Chinese	ST	Average Fixation Duration	0.2292
P12_2	P12	CN1	Paraphrasing	CC	NEWS	Chinese	TT	Average Fixation Duration	0.3611
P12_3	P12	CN2	Paraphrasing	CC	NEWS	Chinese	ST	Average Fixation Duration	0.2156
P12_4	P12	CN2	Paraphrasing	CC	NEWS	Chinese	TT	Average Fixation Duration	0.3881
P12_5	P12	CT1	Translation	CE	TOURISM	English	ST	Average Fixation Duration	0.2248
P12_6	P12	CT1	Translation	CE	TOURISM	English	TT	Average Fixation Duration	0.509
P12_7	P12	CT2	Translation	CE	TOURISM	English	ST	Average Fixation Duration	0.225
P12_8	P12	CT2	Translation	CE	TOURISM	English	TT	Average Fixation Duration	0.4391
P12_9	P12	EN1	Translation	EC	NEWS	Chinese	ST	Average Fixation Duration	0.2217
P12_10	P12	EN1	Translation	EC	NEWS	Chinese	TT	Average Fixation Duration	0.383
P12_11	P12	EN2	Translation	EC	NEWS	Chinese	ST	Average Fixation Duration	0.2351
P12_12	P12	EN2	Translation	EC	NEWS	Chinese	TT	Average Fixation Duration	0.3971
P12_13	P12	ET1	Paraphrasing	EE	TOURISM	English	ST	Average Fixation Duration	0.21
P12_14	P12	ET1	Paraphrasing	EE	TOURISM	English	TT	Average Fixation Duration	0.4128
P12_15	P12	ET2	Paraphrasing	EE	TOURISM	English	ST	Average Fixation Duration	0.2004
P12_16	P12	ET2	Paraphrasing	EE	TOURISM	English	TT	Average Fixation Duration	0.5563
P13_1	P13	CN1	Translation	CE	NEWS	English	ST	Average Fixation Duration	0.2623
P13_2	P13	CN1	Translation	CE	NEWS	English	TT	Average Fixation Duration	0.3221
P13_3	P13	CN2	Translation	CE	NEWS	English	ST	Average Fixation Duration	0.2542
P13_4	P13	CN2	Translation	CE	NEWS	English	TT	Average Fixation Duration	0.3424
P13_5	P13	CT1	Paraphrasing	CC	TOURISM	Chinese	ST	Average Fixation Duration	0.2432
P13_6	P13	CT1	Paraphrasing	CC	TOURISM	Chinese	TT	Average Fixation Duration	0.2886
P13_7	P13	CT2	Paraphrasing	CC	TOURISM	Chinese	ST	Average Fixation Duration	0.2446
P13_8	P13	CT2	Paraphrasing	CC	TOURISM	Chinese	TT	Average Fixation Duration	0.2625
P13_9	P13	EN1	Translation	EC	NEWS	Chinese	ST	Average Fixation Duration	0.2483
P13_10	P13	EN1	Translation	EC	NEWS	Chinese	TT	Average Fixation Duration	0.2623
P13_11	P13	EN2	Translation	EC	NEWS	Chinese	ST	Average Fixation Duration	0.2522
P13_12	P13	EN2	Translation	EC	NEWS	Chinese	TT	Average Fixation Duration	0.2488
P13_13	P13	ET1	Paraphrasing	EE	TOURISM	English	ST	Average Fixation Duration	0.2586
P13_14	P13	ET1	Paraphrasing	EE	TOURISM	English	TT	Average Fixation Duration	0.3108
P13_15	P13	ET2	Paraphrasing	EE	TOURISM	English	ST	Average Fixation Duration	0.2455
P13_16	P13	ET2	Paraphrasing	EE	TOURISM	English	TT	Average Fixation Duration	0.2805
P14_1	P14	CN1	Paraphrasing	CC	NEWS	Chinese	ST	Average Fixation Duration	0.3031
P14_2	P14	CN1	Paraphrasing	CC	NEWS	Chinese	TT	Average Fixation Duration	0.4077
P14_3	P14	CN2	Paraphrasing	CC	NEWS	Chinese	ST	Average Fixation Duration	0.3309
P14_4	P14	CN2	Paraphrasing	CC	NEWS	Chinese	TT	Average Fixation Duration	0.414
P14_5	P14	CT1	Translation	CE	TOURISM	English	ST	Average Fixation Duration	0.2717
P14_6	P14	CT1	Translation	CE	TOURISM	English	TT	Average Fixation Duration	0.5781
P14_7	P14	CT2	Translation	CE	TOURISM	English	ST	Average Fixation Duration	0.2736
P14_8	P14	CT2	Translation	CE	TOURISM	English	TT	Average Fixation Duration	0.5622
P14_9	P14	EN1	Paraphrasing	EE	NEWS	English	ST	Average Fixation Duration	0.2987
P14_10	P14	EN1	Paraphrasing	EE	NEWS	English	TT	Average Fixation Duration	0.4751
P14_11	P14	EN2	Paraphrasing	EE	NEWS	English	ST	Average Fixation Duration	0.3017
P14_12	P14	EN2	Paraphrasing	EE	NEWS	English	TT	Average Fixation Duration	0.5056
P14_13	P14	ET1	Translation	EC	TOURISM	Chinese	ST	Average Fixation Duration	0.3081
P14_14	P14	ET1	Translation	EC	TOURISM	Chinese	TT	Average Fixation Duration	0.4235
P14_15	P14	ET2	Translation	EC	TOURISM	Chinese	ST	Average Fixation Duration	0.3239
P14_16	P14	ET2	Translation	EC	TOURISM	Chinese	TT	Average Fixation Duration	0.4445
P15_1	P15	CN1	Translation	CE	NEWS	English	ST	Average Fixation Duration	0.2241
P15_2	P15	CN1	Translation	CE	NEWS	English	TT	Average Fixation Duration	0.2779
P15_3	P15	CN2	Translation	CE	NEWS	English	ST	Average Fixation Duration	0.2319
P15_4	P15	CN2	Translation	CE	NEWS	English	TT	Average Fixation Duration	0.3223
P15_5	P15	CT1	Paraphrasing	CC	TOURISM	Chinese	ST	Average Fixation Duration	0.2311
P15_6	P15	CT1	Paraphrasing	CC	TOURISM	Chinese	TT	Average Fixation Duration	0.2669
P15_7	P15	CT2	Paraphrasing	CC	TOURISM	Chinese	ST	Average Fixation Duration	0.223
P15_8	P15	CT2	Paraphrasing	CC	TOURISM	Chinese	TT	Average Fixation Duration	0.2784
P15_9	P15	EN1	Paraphrasing	EE	NEWS	English	ST	Average Fixation Duration	0.213
P15_10	P15	EN1	Paraphrasing	EE	NEWS	English	TT	Average Fixation Duration	0.2843
P15_11	P15	EN2	Paraphrasing	EE	NEWS	English	ST	Average Fixation Duration	0.2045
P15_12	P15	EN2	Paraphrasing	EE	NEWS	English	TT	Average Fixation Duration	0.2919
P15_13	P15	ET1	Translation	EC	TOURISM	Chinese	ST	Average Fixation Duration	0.2163
P15_14	P15	ET1	Translation	EC	TOURISM	Chinese	TT	Average Fixation Duration	0.3089
P15_15	P15	ET2	Translation	EC	TOURISM	Chinese	ST	Average Fixation Duration	0.21
P15_16	P15	ET2	Translation	EC	TOURISM	Chinese	TT	Average Fixation Duration	0.303
P16_1	P16	CN1	Paraphrasing	CC	NEWS	Chinese	ST	Average Fixation Duration	0.2248
P16_2	P16	CN1	Paraphrasing	CC	NEWS	Chinese	TT	Average Fixation Duration	0.2771
P16_3	P16	CN2	Paraphrasing	CC	NEWS	Chinese	ST	Average Fixation Duration	0.22
P16_4	P16	CN2	Paraphrasing	CC	NEWS	Chinese	TT	Average Fixation Duration	0.278
P16_5	P16	CT1	Translation	CE	TOURISM	English	ST	Average Fixation Duration	0.2301
P16_6	P16	CT1	Translation	CE	TOURISM	English	TT	Average Fixation Duration	0.3437
P16_7	P16	CT2	Translation	CE	TOURISM	English	ST	Average Fixation Duration	0.2509
P16_8	P16	CT2	Translation	CE	TOURISM	English	TT	Average Fixation Duration	0.3647
P16_9	P16	EN1	Translation	EC	NEWS	Chinese	ST	Average Fixation Duration	0.256
P16_10	P16	EN1	Translation	EC	NEWS	Chinese	TT	Average Fixation Duration	0.2793
P16_11	P16	EN2	Translation	EC	NEWS	Chinese	ST	Average Fixation Duration	0.2593
P16_12	P16	EN2	Translation	EC	NEWS	Chinese	TT	Average Fixation Duration	0.2748
P16_13	P16	ET1	Paraphrasing	EE	TOURISM	English	ST	Average Fixation Duration	0.261
P16_14	P16	ET1	Paraphrasing	EE	TOURISM	English	TT	Average Fixation Duration	0.3151
P16_15	P16	ET2	Paraphrasing	EE	TOURISM	English	ST	Average Fixation Duration	0.2672
P16_16	P16	ET2	Paraphrasing	EE	TOURISM	English	TT	Average Fixation Duration	0.3314
P17_1	P17	CN1	Translation	CE	NEWS	English	ST	Average Fixation Duration	0.2033
P17_2	P17	CN1	Translation	CE	NEWS	English	TT	Average Fixation Duration	0.4164
P17_3	P17	CN2	Translation	CE	NEWS	English	ST	Average Fixation Duration	0.2372
P17_4	P17	CN2	Translation	CE	NEWS	English	TT	Average Fixation Duration	0.4125
P17_5	P17	CT1	Paraphrasing	CC	TOURISM	Chinese	ST	Average Fixation Duration	0.2001
P17_6	P17	CT1	Paraphrasing	CC	TOURISM	Chinese	TT	Average Fixation Duration	0.3284
P17_7	P17	CT2	Paraphrasing	CC	TOURISM	Chinese	ST	Average Fixation Duration	0.2147
P17_8	P17	CT2	Paraphrasing	CC	TOURISM	Chinese	TT	Average Fixation Duration	0.3236
P17_9	P17	EN1	Paraphrasing	EE	NEWS	English	ST	Average Fixation Duration	0.2262
P17_10	P17	EN1	Paraphrasing	EE	NEWS	English	TT	Average Fixation Duration	0.3892
P17_11	P17	EN2	Paraphrasing	EE	NEWS	English	ST	Average Fixation Duration	0.2136
P17_12	P17	EN2	Paraphrasing	EE	NEWS	English	TT	Average Fixation Duration	0.3783
P17_13	P17	ET1	Translation	EC	TOURISM	Chinese	ST	Average Fixation Duration	0.2299
P17_14	P17	ET1	Translation	EC	TOURISM	Chinese	TT	Average Fixation Duration	0.2925
P17_15	P17	ET2	Translation	EC	TOURISM	Chinese	ST	Average Fixation Duration	0.2409
P17_16	P17	ET2	Translation	EC	TOURISM	Chinese	TT	Average Fixation Duration	0.2709
P18_1	P18	CN1	Paraphrasing	CC	News	Chinese	ST	Average Fixation Duration	0.2199
P18_2	P18	CN1	Paraphrasing	CC	News	Chinese	TT	Average Fixation Duration	0.3117
P18_3	P18	CN2	Paraphrasing	CC	News	Chinese	ST	Average Fixation Duration	0.241
P18_4	P18	CN2	Paraphrasing	CC	News	Chinese	TT	Average Fixation Duration	0.3097
P18_5	P18	CT1	Translation	CE	TOURISM	English	ST	Average Fixation Duration	0.2332
P18_6	P18	CT1	Translation	CE	TOURISM	English	TT	Average Fixation Duration	0.4388
P18_7	P18	CT2	Translation	CE	TOURISM	English	ST	Average Fixation Duration	0.236
P18_8	P18	CT2	Translation	CE	TOURISM	English	TT	Average Fixation Duration	0.4678
P18_9	P18	EN1	Translation	EC	NEWS	Chinese	ST	Average Fixation Duration	0.2474
P18_10	P18	EN1	Translation	EC	NEWS	Chinese	TT	Average Fixation Duration	0.3269
P18_11	P18	EN2	Translation	EC	NEWS	Chinese	ST	Average Fixation Duration	0.2289
P18_12	P18	EN2	Translation	EC	NEWS	Chinese	TT	Average Fixation Duration	0.2963
P18_13	P18	ET1	Paraphrasing	EE	TOURISM	English	ST	Average Fixation Duration	0.2552
P18_14	P18	ET1	Paraphrasing	EE	TOURISM	English	TT	Average Fixation Duration	0.5113
P18_15	P18	ET2	Paraphrasing	EE	TOURISM	English	ST	Average Fixation Duration	0.2468
P18_16	P18	ET2	Paraphrasing	EE	TOURISM	English	TT	Average Fixation Duration	0.4704
P19_1	P19	CN1	Translation	CE	NEWS	English	ST	Average Fixation Duration	0.2672
P19_2	P19	CN1	Translation	CE	NEWS	English	TT	Average Fixation Duration	0.4179
P19_3	P19	CN2	Translation	CE	NEWS	English	ST	Average Fixation Duration	0.2675
P19_4	P19	CN2	Translation	CE	NEWS	English	TT	Average Fixation Duration	0.4629
P19_5	P19	CT1	Paraphrasing	CC	TOURISM	Chinese	ST	Average Fixation Duration	0.2554
P19_6	P19	CT1	Paraphrasing	CC	TOURISM	Chinese	TT	Average Fixation Duration	0.3302
P19_7	P19	CT2	Paraphrasing	CC	TOURISM	Chinese	ST	Average Fixation Duration	0.2506
P19_8	P19	CT2	Paraphrasing	CC	TOURISM	Chinese	TT	Average Fixation Duration	0.318
P19_9	P19	EN1	Translation	EC	NEWS	Chinese	ST	Average Fixation Duration	0.2983
P19_10	P19	EN1	Translation	EC	NEWS	Chinese	TT	Average Fixation Duration	0.3166
P19_11	P19	EN2	Translation	EC	NEWS	Chinese	ST	Average Fixation Duration	0.3046
P19_12	P19	EN2	Translation	EC	NEWS	Chinese	TT	Average Fixation Duration	0.3123
P19_13	P19	ET1	Paraphrasing	EE	TOURISM	English	ST	Average Fixation Duration	0.2896
P19_14	P19	ET1	Paraphrasing	EE	TOURISM	English	TT	Average Fixation Duration	0.4024
P19_15	P19	ET2	Paraphrasing	EE	TOURISM	English	ST	Average Fixation Duration	0.2749
P19_16	P19	ET2	Paraphrasing	EE	TOURISM	English	TT	Average Fixation Duration	0.3813
P20_1	P20	CN1	Paraphrasing	CC	News	Chinese	ST	Average Fixation Duration	0.2346
P20_2	P20	CN1	Paraphrasing	CC	News	Chinese	TT	Average Fixation Duration	0.3489
P20_3	P20	CN2	Paraphrasing	CC	News	Chinese	ST	Average Fixation Duration	0.2437
P20_4	P20	CN2	Paraphrasing	CC	News	Chinese	TT	Average Fixation Duration	0.3838
P20_5	P20	CT1	Translation	CE	TOURISM	English	ST	Average Fixation Duration	0.2439
P20_6	P20	CT1	Translation	CE	TOURISM	English	TT	Average Fixation Duration	0.3876
P20_7	P20	CT2	Translation	CE	TOURISM	English	ST	Average Fixation Duration	0.2634
P20_8	P20	CT2	Translation	CE	TOURISM	English	TT	Average Fixation Duration	0.4423
P20_9	P20	EN1	Paraphrasing	EE	NEWS	English	ST	Average Fixation Duration	0.2641
P20_10	P20	EN1	Paraphrasing	EE	NEWS	English	TT	Average Fixation Duration	0.4423
P20_11	P20	EN2	Paraphrasing	EE	NEWS	English	ST	Average Fixation Duration	0.2724
P20_12	P20	EN2	Paraphrasing	EE	NEWS	English	TT	Average Fixation Duration	0.4306
P20_13	P20	ET1	Translation	EC	TOURISM	Chinese	ST	Average Fixation Duration	0.2849
P20_14	P20	ET1	Translation	EC	TOURISM	Chinese	TT	Average Fixation Duration	0.3254
P20_15	P20	ET2	Translation	EC	TOURISM	Chinese	ST	Average Fixation Duration	0.2827
P20_16	P20	ET2	Translation	EC	TOURISM	Chinese	TT	Average Fixation Duration	0.2823
P21_1	P21	CN1	Translation	CE	NEWS	English	ST	Average Fixation Duration	0.2276
P21_2	P21	CN1	Translation	CE	NEWS	English	TT	Average Fixation Duration	0.4422
P21_3	P21	CN2	Translation	CE	NEWS	English	ST	Average Fixation Duration	0.2465
P21_4	P21	CN2	Translation	CE	NEWS	English	TT	Average Fixation Duration	0.4694
P21_5	P21	CT1	Paraphrasing	CC	TOURISM	Chinese	ST	Average Fixation Duration	0.2085
P21_6	P21	CT1	Paraphrasing	CC	TOURISM	Chinese	TT	Average Fixation Duration	0.3109
P21_7	P21	CT2	Paraphrasing	CC	TOURISM	Chinese	ST	Average Fixation Duration	0.2039
P21_8	P21	CT2	Paraphrasing	CC	TOURISM	Chinese	TT	Average Fixation Duration	0.3224
P21_9	P21	EN1	Paraphrasing	EE	NEWS	English	ST	Average Fixation Duration	0.2397
P21_10	P21	EN1	Paraphrasing	EE	NEWS	English	TT	Average Fixation Duration	0.4814
P21_11	P21	EN2	Paraphrasing	EE	NEWS	English	ST	Average Fixation Duration	0.2367
P21_12	P21	EN2	Paraphrasing	EE	NEWS	English	TT	Average Fixation Duration	0.4677
P21_13	P21	ET1	Translation	EC	TOURISM	Chinese	ST	Average Fixation Duration	0.2384
P21_14	P21	ET1	Translation	EC	TOURISM	Chinese	TT	Average Fixation Duration	0.3382
P21_15	P21	ET2	Translation	EC	TOURISM	Chinese	ST	Average Fixation Duration	0.2312
P21_16	P21	ET2	Translation	EC	TOURISM	Chinese	TT	Average Fixation Duration	0.3287
P22_1	P22	CN1	Paraphrasing	CC	News	Chinese	ST	Average Fixation Duration	0.1999
P22_2	P22	CN1	Paraphrasing	CC	News	Chinese	TT	Average Fixation Duration	0.3554
P22_3	P22	CN2	Paraphrasing	CC	News	Chinese	ST	Average Fixation Duration	0.1931
P22_4	P22	CN2	Paraphrasing	CC	News	Chinese	TT	Average Fixation Duration	0.3173
P22_5	P22	CT1	Translation	CE	TOURISM	English	ST	Average Fixation Duration	0.1881
P22_6	P22	CT1	Translation	CE	TOURISM	English	TT	Average Fixation Duration	0.5657
P22_7	P22	CT2	Translation	CE	TOURISM	English	ST	Average Fixation Duration	0.1787
P22_8	P22	CT2	Translation	CE	TOURISM	English	TT	Average Fixation Duration	0.5387
P22_9	P22	EN1	Translation	EC	NEWS	Chinese	ST	Average Fixation Duration	0.1957
P22_10	P22	EN1	Translation	EC	NEWS	Chinese	TT	Average Fixation Duration	0.3238
P22_11	P22	EN2	Translation	EC	NEWS	Chinese	ST	Average Fixation Duration	0.1964
P22_12	P22	EN2	Translation	EC	NEWS	Chinese	TT	Average Fixation Duration	0.3214
P22_13	P22	ET1	Paraphrasing	EE	TOURISM	English	ST	Average Fixation Duration	0.1874
P22_14	P22	ET1	Paraphrasing	EE	TOURISM	English	TT	Average Fixation Duration	0.5203
P22_15	P22	ET2	Paraphrasing	EE	TOURISM	English	ST	Average Fixation Duration	0.1815
P22_16	P22	ET2	Paraphrasing	EE	TOURISM	English	TT	Average Fixation Duration	0.5428
P23_1	P23	CN1	Translation	CE	NEWS	English	ST	Average Fixation Duration	0.2623
P23_2	P23	CN1	Translation	CE	NEWS	English	TT	Average Fixation Duration	0.5695
P23_3	P23	CN2	Translation	CE	NEWS	English	ST	Average Fixation Duration	0.2873
P23_4	P23	CN2	Translation	CE	NEWS	English	TT	Average Fixation Duration	0.7024
P23_5	P23	CT1	Paraphrasing	CC	TOURISM	Chinese	ST	Average Fixation Duration	0.245805
P23_6	P23	CT1	Paraphrasing	CC	TOURISM	Chinese	TT	Average Fixation Duration	0.392797
P23_7	P23	CT2	Paraphrasing	CC	TOURISM	Chinese	ST	Average Fixation Duration	0.2287
P23_8	P23	CT2	Paraphrasing	CC	TOURISM	Chinese	TT	Average Fixation Duration	0.3677
P23_9	P23	EN1	Translation	EC	NEWS	Chinese	ST	Average Fixation Duration	0.2608
P23_10	P23	EN1	Translation	EC	NEWS	Chinese	TT	Average Fixation Duration	0.3883
P23_11	P23	EN2	Translation	EC	NEWS	Chinese	ST	Average Fixation Duration	0.2625
P23_12	P23	EN2	Translation	EC	NEWS	Chinese	TT	Average Fixation Duration	0.408
P23_13	P23	ET1	Paraphrasing	EE	TOURISM	English	ST	Average Fixation Duration	0.2476
P23_14	P23	ET1	Paraphrasing	EE	TOURISM	English	TT	Average Fixation Duration	0.4741
P23_15	P23	ET2	Paraphrasing	EE	TOURISM	English	ST	Average Fixation Duration	0.248
P23_16	P23	ET2	Paraphrasing	EE	TOURISM	English	TT	Average Fixation Duration	0.4635
P24_1	P24	CN1	Paraphrasing	CC	News	Chinese	ST	Average Fixation Duration	0.219
P24_2	P24	CN1	Paraphrasing	CC	News	Chinese	TT	Average Fixation Duration	0.3005
P24_3	P24	CN2	Paraphrasing	CC	News	Chinese	ST	Average Fixation Duration	0.2341
P24_4	P24	CN2	Paraphrasing	CC	News	Chinese	TT	Average Fixation Duration	0.3117
P24_5	P24	CT1	Translation	CE	TOURISM	English	ST	Average Fixation Duration	0.2249
P24_6	P24	CT1	Translation	CE	TOURISM	English	TT	Average Fixation Duration	0.5024
P24_7	P24	CT2	Translation	CE	TOURISM	English	ST	Average Fixation Duration	0.223
P24_8	P24	CT2	Translation	CE	TOURISM	English	TT	Average Fixation Duration	0.4994
P24_9	P24	EN1	Paraphrasing	EE	NEWS	English	ST	Average Fixation Duration	0.2478
P24_10	P24	EN1	Paraphrasing	EE	NEWS	English	TT	Average Fixation Duration	0.3502
P24_11	P24	EN2	Paraphrasing	EE	NEWS	English	ST	Average Fixation Duration	0.2485
P24_12	P24	EN2	Paraphrasing	EE	NEWS	English	TT	Average Fixation Duration	0.3654
P24_13	P24	ET1	Translation	EC	TOURISM	Chinese	ST	Average Fixation Duration	0.255
P24_14	P24	ET1	Translation	EC	TOURISM	Chinese	TT	Average Fixation Duration	0.3339
P24_15	P24	ET2	Translation	EC	TOURISM	Chinese	ST	Average Fixation Duration	0.2507
P24_16	P24	ET2	Translation	EC	TOURISM	Chinese	TT	Average Fixation Duration	0.3167

## Sheet: AFC DATA ST&TT
Item	Subject	Text	Mode	Task	Genre	TargetLanguage	AOI	DataType	Results
P01_1	P01	CN1	Translation	CE	NEWS	English	ST	Average Fixation Count	5.54118
P01_2	P01	CN1	Translation	CE	NEWS	English	TT	Average Fixation Count	4.77059
P01_3	P01	CN2	Translation	CE	NEWS	English	ST	Average Fixation Count	5.26829
P01_4	P01	CN2	Translation	CE	NEWS	English	TT	Average Fixation Count	6.4878
P01_5	P01	CT1	Paraphrasing	CC	TOURISM	Chinese	ST	Average Fixation Count	5.34545
P01_6	P01	CT1	Paraphrasing	CC	TOURISM	Chinese	TT	Average Fixation Count	6.74545
P01_7	P01	CT2	Paraphrasing	CC	TOURISM	Chinese	ST	Average Fixation Count	5.44242
P01_8	P01	CT2	Paraphrasing	CC	TOURISM	Chinese	TT	Average Fixation Count	7.5697
P01_9	P01	EN1	Translation	EC	NEWS	Chinese	ST	Average Fixation Count	8.69091
P01_10	P01	EN1	Translation	EC	NEWS	Chinese	TT	Average Fixation Count	10.8364
P01_11	P01	EN2	Translation	EC	NEWS	Chinese	ST	Average Fixation Count	7.68987
P01_12	P01	EN2	Translation	EC	NEWS	Chinese	TT	Average Fixation Count	8.5443
P01_13	P01	ET1	Paraphrasing	EE	TOURISM	English	ST	Average Fixation Count	7.69032
P01_14	P01	ET1	Paraphrasing	EE	TOURISM	English	TT	Average Fixation Count	8.11613
P01_15	P01	ET2	Paraphrasing	EE	TOURISM	English	ST	Average Fixation Count	7.91083
P01_16	P01	ET2	Paraphrasing	EE	TOURISM	English	TT	Average Fixation Count	7.6879
P02_1	P02	CN1	Paraphrasing	CC	NEWS	Chinese	ST	Average Fixation Count	5.02941
P02_2	P02	CN1	Paraphrasing	CC	NEWS	Chinese	TT	Average Fixation Count	7.69412
P02_3	P02	CN2	Paraphrasing	CC	NEWS	Chinese	ST	Average Fixation Count	4.84146
P02_4	P02	CN2	Paraphrasing	CC	NEWS	Chinese	TT	Average Fixation Count	6.45732
P02_5	P02	CT1	Translation	CE	TOURISM	English	ST	Average Fixation Count	6.03636
P02_6	P02	CT1	Translation	CE	TOURISM	English	TT	Average Fixation Count	11.5152
P02_7	P02	CT2	Translation	CE	TOURISM	English	ST	Average Fixation Count	6.61818
P02_8	P02	CT2	Translation	CE	TOURISM	English	TT	Average Fixation Count	10.4364
P02_9	P02	EN1	Paraphrasing	EE	NEWS	English	ST	Average Fixation Count	13.2485
P02_10	P02	EN1	Paraphrasing	EE	NEWS	English	TT	Average Fixation Count	8.12727
P02_11	P02	EN2	Paraphrasing	EE	NEWS	English	ST	Average Fixation Count	12.6962
P02_12	P02	EN2	Paraphrasing	EE	NEWS	English	TT	Average Fixation Count	7.5443
P02_13	P02	ET1	Translation	EC	TOURISM	Chinese	ST	Average Fixation Count	9.29677
P02_14	P02	ET1	Translation	EC	TOURISM	Chinese	TT	Average Fixation Count	6.91613
P02_15	P02	ET2	Translation	EC	TOURISM	Chinese	ST	Average Fixation Count	8.63694
P02_16	P02	ET2	Translation	EC	TOURISM	Chinese	TT	Average Fixation Count	6.95541
P03_1	P03	CN1	Translation	CE	NEWS	English	ST	Average Fixation Count	8.47647
P03_2	P03	CN1	Translation	CE	NEWS	English	TT	Average Fixation Count	17.1176
P03_3	P03	CN2	Translation	CE	NEWS	English	ST	Average Fixation Count	8.70732
P03_4	P03	CN2	Translation	CE	NEWS	English	TT	Average Fixation Count	10.5793
P03_5	P03	CT1	Paraphrasing	CC	TOURISM	Chinese	ST	Average Fixation Count	8.27273
P03_6	P03	CT1	Paraphrasing	CC	TOURISM	Chinese	TT	Average Fixation Count	9.12121
P03_7	P03	CT2	Paraphrasing	CC	TOURISM	Chinese	ST	Average Fixation Count	6.55758
P03_8	P03	CT2	Paraphrasing	CC	TOURISM	Chinese	TT	Average Fixation Count	7.86667
P03_9	P03	EN1	Paraphrasing	EE	NEWS	English	ST	Average Fixation Count	15.9152
P03_10	P03	EN1	Paraphrasing	EE	NEWS	English	TT	Average Fixation Count	8.22424
P03_11	P03	EN2	Paraphrasing	EE	NEWS	English	ST	Average Fixation Count	11.7278
P03_12	P03	EN2	Paraphrasing	EE	NEWS	English	TT	Average Fixation Count	6.10127
P03_13	P03	ET1	Translation	EC	TOURISM	Chinese	ST	Average Fixation Count	5.6
P03_14	P03	ET1	Translation	EC	TOURISM	Chinese	TT	Average Fixation Count	5.72903
P03_15	P03	ET2	Translation	EC	TOURISM	Chinese	ST	Average Fixation Count	6.2293
P03_16	P03	ET2	Translation	EC	TOURISM	Chinese	TT	Average Fixation Count	6.53503
P04_1	P04	CN1	Paraphrasing	CC	NEWS	Chinese	ST	Average Fixation Count	4.35294
P04_2	P04	CN1	Paraphrasing	CC	NEWS	Chinese	TT	Average Fixation Count	14
P04_3	P04	CN2	Paraphrasing	CC	NEWS	Chinese	ST	Average Fixation Count	3.2561
P04_4	P04	CN2	Paraphrasing	CC	NEWS	Chinese	TT	Average Fixation Count	10.1524
P04_5	P04	CT1	Translation	CE	TOURISM	English	ST	Average Fixation Count	3.67273
P04_6	P04	CT1	Translation	CE	TOURISM	English	TT	Average Fixation Count	7.36364
P04_7	P04	CT2	Translation	CE	TOURISM	English	ST	Average Fixation Count	4.58182
P04_8	P04	CT2	Translation	CE	TOURISM	English	TT	Average Fixation Count	8.38788
P04_9	P04	EN1	Translation	EC	NEWS	Chinese	ST	Average Fixation Count	9.06667
P04_10	P04	EN1	Translation	EC	NEWS	Chinese	TT	Average Fixation Count	10.0424
P04_11	P04	EN2	Translation	EC	NEWS	Chinese	ST	Average Fixation Count	8.39241
P04_12	P04	EN2	Translation	EC	NEWS	Chinese	TT	Average Fixation Count	10.2785
P04_13	P04	ET1	Paraphrasing	EE	TOURISM	English	ST	Average Fixation Count	9.32903
P04_14	P04	ET1	Paraphrasing	EE	TOURISM	English	TT	Average Fixation Count	8.64516
P04_15	P04	ET2	Paraphrasing	EE	TOURISM	English	ST	Average Fixation Count	8.69427
P04_16	P04	ET2	Paraphrasing	EE	TOURISM	English	TT	Average Fixation Count	8.72611
P05_1	P05	CN1	Translation	CE	NEWS	English	ST	Average Fixation Count	8.01765
P05_2	P05	CN1	Translation	CE	NEWS	English	TT	Average Fixation Count	17.5235
P05_3	P05	CN2	Translation	CE	NEWS	English	ST	Average Fixation Count	14.6524
P05_4	P05	CN2	Translation	CE	NEWS	English	TT	Average Fixation Count	25.1646
P05_5	P05	CT1	Paraphrasing	CC	TOURISM	Chinese	ST	Average Fixation Count	5.52121
P05_6	P05	CT1	Paraphrasing	CC	TOURISM	Chinese	TT	Average Fixation Count	10.6606
P05_7	P05	CT2	Paraphrasing	CC	TOURISM	Chinese	ST	Average Fixation Count	2.64242
P05_8	P05	CT2	Paraphrasing	CC	TOURISM	Chinese	TT	Average Fixation Count	7.35758
P05_9	P05	EN1	Translation	EC	NEWS	Chinese	ST	Average Fixation Count	19.4667
P05_10	P05	EN1	Translation	EC	NEWS	Chinese	TT	Average Fixation Count	19.3758
P05_11	P05	EN2	Translation	EC	NEWS	Chinese	ST	Average Fixation Count	16.7595
P05_12	P05	EN2	Translation	EC	NEWS	Chinese	TT	Average Fixation Count	18.3734
P05_13	P05	ET1	Paraphrasing	EE	TOURISM	English	ST	Average Fixation Count	13.2129
P05_14	P05	ET1	Paraphrasing	EE	TOURISM	English	TT	Average Fixation Count	15.6
P05_15	P05	ET2	Paraphrasing	EE	TOURISM	English	ST	Average Fixation Count	10.7197
P05_16	P05	ET2	Paraphrasing	EE	TOURISM	English	TT	Average Fixation Count	11.172
P06_1	P06	CN1	Paraphrasing	CC	NEWS	Chinese	ST	Average Fixation Count	8.83529
P06_2	P06	CN1	Paraphrasing	CC	NEWS	Chinese	TT	Average Fixation Count	7.14118
P06_3	P06	CN2	Paraphrasing	CC	NEWS	Chinese	ST	Average Fixation Count	6.93902
P06_4	P06	CN2	Paraphrasing	CC	NEWS	Chinese	TT	Average Fixation Count	7.2378
P06_5	P06	CT1	Translation	CE	TOURISM	English	ST	Average Fixation Count	8.13333
P06_6	P06	CT1	Translation	CE	TOURISM	English	TT	Average Fixation Count	7.95758
P06_7	P06	CT2	Translation	CE	TOURISM	English	ST	Average Fixation Count	8.18788
P06_8	P06	CT2	Translation	CE	TOURISM	English	TT	Average Fixation Count	11.8545
P06_9	P06	EN1	Paraphrasing	EE	NEWS	English	ST	Average Fixation Count	8.7697
P06_10	P06	EN1	Paraphrasing	EE	NEWS	English	TT	Average Fixation Count	5.06667
P06_11	P06	EN2	Paraphrasing	EE	NEWS	English	ST	Average Fixation Count	12.0759
P06_12	P06	EN2	Paraphrasing	EE	NEWS	English	TT	Average Fixation Count	6.8038
P06_13	P06	ET1	Translation	EC	TOURISM	Chinese	ST	Average Fixation Count	17.6129
P06_14	P06	ET1	Translation	EC	TOURISM	Chinese	TT	Average Fixation Count	7.69032
P06_15	P06	ET2	Translation	EC	TOURISM	Chinese	ST	Average Fixation Count	14.8089
P06_16	P06	ET2	Translation	EC	TOURISM	Chinese	TT	Average Fixation Count	7.63694
P07_1	P07	CN1	Translation	CE	NEWS	English	ST	Average Fixation Count	9.52941
P07_2	P07	CN1	Translation	CE	NEWS	English	TT	Average Fixation Count	15.5471
P07_3	P07	CN2	Translation	CE	NEWS	English	ST	Average Fixation Count	7.0061
P07_4	P07	CN2	Translation	CE	NEWS	English	TT	Average Fixation Count	10.689
P07_5	P07	CT1	Paraphrasing	CC	TOURISM	Chinese	ST	Average Fixation Count	5.34545
P07_6	P07	CT1	Paraphrasing	CC	TOURISM	Chinese	TT	Average Fixation Count	9.63636
P07_7	P07	CT2	Paraphrasing	CC	TOURISM	Chinese	ST	Average Fixation Count	5.55758
P07_8	P07	CT2	Paraphrasing	CC	TOURISM	Chinese	TT	Average Fixation Count	11.0606
P07_9	P07	EN1	Paraphrasing	EE	NEWS	English	ST	Average Fixation Count	12.6364
P07_10	P07	EN1	Paraphrasing	EE	NEWS	English	TT	Average Fixation Count	11.9212
P07_11	P07	EN2	Paraphrasing	EE	NEWS	English	ST	Average Fixation Count	10.0443
P07_12	P07	EN2	Paraphrasing	EE	NEWS	English	TT	Average Fixation Count	10.1899
P07_13	P07	ET1	Translation	EC	TOURISM	Chinese	ST	Average Fixation Count	7.80645
P07_14	P07	ET1	Translation	EC	TOURISM	Chinese	TT	Average Fixation Count	8.86452
P07_15	P07	ET2	Translation	EC	TOURISM	Chinese	ST	Average Fixation Count	8.7707
P07_16	P07	ET2	Translation	EC	TOURISM	Chinese	TT	Average Fixation Count	9.49682
P08_1	P08	CN1	Paraphrasing	CC	NEWS	Chinese	ST	Average Fixation Count	3.57647
P08_2	P08	CN1	Paraphrasing	CC	NEWS	Chinese	TT	Average Fixation Count	4.27647
P08_3	P08	CN2	Paraphrasing	CC	NEWS	Chinese	ST	Average Fixation Count	6.72561
P08_4	P08	CN2	Paraphrasing	CC	NEWS	Chinese	TT	Average Fixation Count	10.0427
P08_5	P08	CT1	Translation	CE	TOURISM	English	ST	Average Fixation Count	5.78182
P08_6	P08	CT1	Translation	CE	TOURISM	English	TT	Average Fixation Count	10.4848
P08_7	P08	CT2	Translation	CE	TOURISM	English	ST	Average Fixation Count	6.2
P08_8	P08	CT2	Translation	CE	TOURISM	English	TT	Average Fixation Count	9.79394
P08_9	P08	EN1	Translation	EC	NEWS	Chinese	ST	Average Fixation Count	10.7333
P08_10	P08	EN1	Translation	EC	NEWS	Chinese	TT	Average Fixation Count	17.1758
P08_11	P08	EN2	Translation	EC	NEWS	Chinese	ST	Average Fixation Count	9.50633
P08_12	P08	EN2	Translation	EC	NEWS	Chinese	TT	Average Fixation Count	9.38608
P08_13	P08	ET1	Paraphrasing	EE	TOURISM	English	ST	Average Fixation Count	9.11613
P08_14	P08	ET1	Paraphrasing	EE	TOURISM	English	TT	Average Fixation Count	8.10968
P08_15	P08	ET2	Paraphrasing	EE	TOURISM	English	ST	Average Fixation Count	7.2293
P08_16	P08	ET2	Paraphrasing	EE	TOURISM	English	TT	Average Fixation Count	5.14013
P09_1	P09	CN1	Translation	CE	NEWS	English	ST	Average Fixation Count	5.88235
P09_2	P09	CN1	Translation	CE	NEWS	English	TT	Average Fixation Count	8.37647
P09_3	P09	CN2	Translation	CE	NEWS	English	ST	Average Fixation Count	4.93293
P09_4	P09	CN2	Translation	CE	NEWS	English	TT	Average Fixation Count	5.2378
P09_5	P09	CT1	Paraphrasing	CC	TOURISM	Chinese	ST	Average Fixation Count	5.38788
P09_6	P09	CT1	Paraphrasing	CC	TOURISM	Chinese	TT	Average Fixation Count	5.75152
P09_7	P09	CT2	Paraphrasing	CC	TOURISM	Chinese	ST	Average Fixation Count	4.32121
P09_8	P09	CT2	Paraphrasing	CC	TOURISM	Chinese	TT	Average Fixation Count	5.46061
P09_9	P09	EN1	Translation	EC	NEWS	Chinese	ST	Average Fixation Count	7.00606
P09_10	P09	EN1	Translation	EC	NEWS	Chinese	TT	Average Fixation Count	9.05455
P09_11	P09	EN2	Translation	EC	NEWS	Chinese	ST	Average Fixation Count	5.52532
P09_12	P09	EN2	Translation	EC	NEWS	Chinese	TT	Average Fixation Count	7.06962
P09_13	P09	ET1	Paraphrasing	EE	TOURISM	English	ST	Average Fixation Count	8.38065
P09_14	P09	ET1	Paraphrasing	EE	TOURISM	English	TT	Average Fixation Count	4.72258
P09_15	P09	ET2	Paraphrasing	EE	TOURISM	English	ST	Average Fixation Count	5.84076
P09_16	P09	ET2	Paraphrasing	EE	TOURISM	English	TT	Average Fixation Count	4.19108
P10_1	P10	CN1	Paraphrasing	CC	NEWS	Chinese	ST	Average Fixation Count	3.71176
P10_2	P10	CN1	Paraphrasing	CC	NEWS	Chinese	TT	Average Fixation Count	10.0588
P10_3	P10	CN2	Paraphrasing	CC	NEWS	Chinese	ST	Average Fixation Count	5.48171
P10_4	P10	CN2	Paraphrasing	CC	NEWS	Chinese	TT	Average Fixation Count	10.1098
P10_5	P10	CT1	Translation	CE	TOURISM	English	ST	Average Fixation Count	2.87273
P10_6	P10	CT1	Translation	CE	TOURISM	English	TT	Average Fixation Count	4.52727
P10_7	P10	CT2	Translation	CE	TOURISM	English	ST	Average Fixation Count	3.64848
P10_8	P10	CT2	Translation	CE	TOURISM	English	TT	Average Fixation Count	4.6303
P10_9	P10	EN1	Paraphrasing	EE	NEWS	English	ST	Average Fixation Count	7.00606
P10_10	P10	EN1	Paraphrasing	EE	NEWS	English	TT	Average Fixation Count	4.49697
P10_11	P10	EN2	Paraphrasing	EE	NEWS	English	ST	Average Fixation Count	8.12658
P10_12	P10	EN2	Paraphrasing	EE	NEWS	English	TT	Average Fixation Count	5.00633
P10_13	P10	ET1	Translation	EC	TOURISM	Chinese	ST	Average Fixation Count	7.6
P10_14	P10	ET1	Translation	EC	TOURISM	Chinese	TT	Average Fixation Count	9.11613
P10_15	P10	ET2	Translation	EC	TOURISM	Chinese	ST	Average Fixation Count	4.70064
P10_16	P10	ET2	Translation	EC	TOURISM	Chinese	TT	Average Fixation Count	5.98726
P11_1	P11	CN1	Translation	CE	NEWS	English	ST	Average Fixation Count	4.81176
P11_2	P11	CN1	Translation	CE	NEWS	English	TT	Average Fixation Count	11.7412
P11_3	P11	CN2	Translation	CE	NEWS	English	ST	Average Fixation Count	5.59756
P11_4	P11	CN2	Translation	CE	NEWS	English	TT	Average Fixation Count	8.65854
P11_5	P11	CT1	Paraphrasing	CC	TOURISM	Chinese	ST	Average Fixation Count	6.84848
P11_6	P11	CT1	Paraphrasing	CC	TOURISM	Chinese	TT	Average Fixation Count	10.9758
P11_7	P11	CT2	Paraphrasing	CC	TOURISM	Chinese	ST	Average Fixation Count	8.43636
P11_8	P11	CT2	Paraphrasing	CC	TOURISM	Chinese	TT	Average Fixation Count	13.1091
P11_9	P11	EN1	Paraphrasing	EE	NEWS	English	ST	Average Fixation Count	4.98182
P11_10	P11	EN1	Paraphrasing	EE	NEWS	English	TT	Average Fixation Count	5.75758
P11_11	P11	EN2	Paraphrasing	EE	NEWS	English	ST	Average Fixation Count	5.66456
P11_12	P11	EN2	Paraphrasing	EE	NEWS	English	TT	Average Fixation Count	5.94304
P11_13	P11	ET1	Translation	EC	TOURISM	Chinese	ST	Average Fixation Count	14.7097
P11_14	P11	ET1	Translation	EC	TOURISM	Chinese	TT	Average Fixation Count	17.01
P11_15	P11	ET2	Translation	EC	TOURISM	Chinese	ST	Average Fixation Count	9.4586
P11_16	P11	ET2	Translation	EC	TOURISM	Chinese	TT	Average Fixation Count	9.45223
P12_1	P12	CN1	Paraphrasing	CC	NEWS	Chinese	ST	Average Fixation Count	8.32941
P12_2	P12	CN1	Paraphrasing	CC	NEWS	Chinese	TT	Average Fixation Count	17.5294
P12_3	P12	CN2	Paraphrasing	CC	NEWS	Chinese	ST	Average Fixation Count	7.78659
P12_4	P12	CN2	Paraphrasing	CC	NEWS	Chinese	TT	Average Fixation Count	11.8963
P12_5	P12	CT1	Translation	CE	TOURISM	English	ST	Average Fixation Count	8.14545
P12_6	P12	CT1	Translation	CE	TOURISM	English	TT	Average Fixation Count	14.4545
P12_7	P12	CT2	Translation	CE	TOURISM	English	ST	Average Fixation Count	7.6
P12_8	P12	CT2	Translation	CE	TOURISM	English	TT	Average Fixation Count	13.0424
P12_9	P12	EN1	Translation	EC	NEWS	Chinese	ST	Average Fixation Count	11.6364
P12_10	P12	EN1	Translation	EC	NEWS	Chinese	TT	Average Fixation Count	19.8485
P12_11	P12	EN2	Translation	EC	NEWS	Chinese	ST	Average Fixation Count	10.962
P12_12	P12	EN2	Translation	EC	NEWS	Chinese	TT	Average Fixation Count	18.5949
P12_13	P12	ET1	Paraphrasing	EE	TOURISM	English	ST	Average Fixation Count	15.4387
P12_14	P12	ET1	Paraphrasing	EE	TOURISM	English	TT	Average Fixation Count	12.5935
P12_15	P12	ET2	Paraphrasing	EE	TOURISM	English	ST	Average Fixation Count	11.9427
P12_16	P12	ET2	Paraphrasing	EE	TOURISM	English	TT	Average Fixation Count	9.43312
P13_1	P13	CN1	Translation	CE	NEWS	English	ST	Average Fixation Count	8.04118
P13_2	P13	CN1	Translation	CE	NEWS	English	TT	Average Fixation Count	9.05882
P13_3	P13	CN2	Translation	CE	NEWS	English	ST	Average Fixation Count	7.19512
P13_4	P13	CN2	Translation	CE	NEWS	English	TT	Average Fixation Count	8.90244
P13_5	P13	CT1	Paraphrasing	CC	TOURISM	Chinese	ST	Average Fixation Count	5.30303
P13_6	P13	CT1	Paraphrasing	CC	TOURISM	Chinese	TT	Average Fixation Count	9.6303
P13_7	P13	CT2	Paraphrasing	CC	TOURISM	Chinese	ST	Average Fixation Count	5.68485
P13_8	P13	CT2	Paraphrasing	CC	TOURISM	Chinese	TT	Average Fixation Count	7.10303
P13_9	P13	EN1	Translation	EC	NEWS	Chinese	ST	Average Fixation Count	8.39394
P13_10	P13	EN1	Translation	EC	NEWS	Chinese	TT	Average Fixation Count	10.2182
P13_11	P13	EN2	Translation	EC	NEWS	Chinese	ST	Average Fixation Count	7.08228
P13_12	P13	EN2	Translation	EC	NEWS	Chinese	TT	Average Fixation Count	5.82911
P13_13	P13	ET1	Paraphrasing	EE	TOURISM	English	ST	Average Fixation Count	9.51613
P13_14	P13	ET1	Paraphrasing	EE	TOURISM	English	TT	Average Fixation Count	14.0774
P13_15	P13	ET2	Paraphrasing	EE	TOURISM	English	ST	Average Fixation Count	9.21656
P13_16	P13	ET2	Paraphrasing	EE	TOURISM	English	TT	Average Fixation Count	8.13376
P14_1	P14	CN1	Paraphrasing	CC	NEWS	Chinese	ST	Average Fixation Count	6.42353
P14_2	P14	CN1	Paraphrasing	CC	NEWS	Chinese	TT	Average Fixation Count	6.65882
P14_3	P14	CN2	Paraphrasing	CC	NEWS	Chinese	ST	Average Fixation Count	7.20122
P14_4	P14	CN2	Paraphrasing	CC	NEWS	Chinese	TT	Average Fixation Count	5.12195
P14_5	P14	CT1	Translation	CE	TOURISM	English	ST	Average Fixation Count	6.26667
P14_6	P14	CT1	Translation	CE	TOURISM	English	TT	Average Fixation Count	11.1879
P14_7	P14	CT2	Translation	CE	TOURISM	English	ST	Average Fixation Count	7.02424
P14_8	P14	CT2	Translation	CE	TOURISM	English	TT	Average Fixation Count	10.1212
P14_9	P14	EN1	Paraphrasing	EE	NEWS	English	ST	Average Fixation Count	11.5152
P14_10	P14	EN1	Paraphrasing	EE	NEWS	English	TT	Average Fixation Count	14.0788
P14_11	P14	EN2	Paraphrasing	EE	NEWS	English	ST	Average Fixation Count	10.057
P14_12	P14	EN2	Paraphrasing	EE	NEWS	English	TT	Average Fixation Count	10.1772
P14_13	P14	ET1	Translation	EC	TOURISM	Chinese	ST	Average Fixation Count	10.1806
P14_14	P14	ET1	Translation	EC	TOURISM	Chinese	TT	Average Fixation Count	7.72258
P14_15	P14	ET2	Translation	EC	TOURISM	Chinese	ST	Average Fixation Count	6.49045
P14_16	P14	ET2	Translation	EC	TOURISM	Chinese	TT	Average Fixation Count	6.72611
P15_1	P15	CN1	Translation	CE	NEWS	English	ST	Average Fixation Count	5.14118
P15_2	P15	CN1	Translation	CE	NEWS	English	TT	Average Fixation Count	6.27059
P15_3	P15	CN2	Translation	CE	NEWS	English	ST	Average Fixation Count	4.77439
P15_4	P15	CN2	Translation	CE	NEWS	English	TT	Average Fixation Count	6.07317
P15_5	P15	CT1	Paraphrasing	CC	TOURISM	Chinese	ST	Average Fixation Count	5.66667
P15_6	P15	CT1	Paraphrasing	CC	TOURISM	Chinese	TT	Average Fixation Count	5.89091
P15_7	P15	CT2	Paraphrasing	CC	TOURISM	Chinese	ST	Average Fixation Count	6.01818
P15_8	P15	CT2	Paraphrasing	CC	TOURISM	Chinese	TT	Average Fixation Count	5.47273
P15_9	P15	EN1	Paraphrasing	EE	NEWS	English	ST	Average Fixation Count	6.11515
P15_10	P15	EN1	Paraphrasing	EE	NEWS	English	TT	Average Fixation Count	5.68485
P15_11	P15	EN2	Paraphrasing	EE	NEWS	English	ST	Average Fixation Count	7.06962
P15_12	P15	EN2	Paraphrasing	EE	NEWS	English	TT	Average Fixation Count	6.13291
P15_13	P15	ET1	Translation	EC	TOURISM	Chinese	ST	Average Fixation Count	6.69677
P15_14	P15	ET1	Translation	EC	TOURISM	Chinese	TT	Average Fixation Count	7.80645
P15_15	P15	ET2	Translation	EC	TOURISM	Chinese	ST	Average Fixation Count	5.16561
P15_16	P15	ET2	Translation	EC	TOURISM	Chinese	TT	Average Fixation Count	3.94268
P16_1	P16	CN1	Paraphrasing	CC	NEWS	Chinese	ST	Average Fixation Count	4.17059
P16_2	P16	CN1	Paraphrasing	CC	NEWS	Chinese	TT	Average Fixation Count	8.13529
P16_3	P16	CN2	Paraphrasing	CC	NEWS	Chinese	ST	Average Fixation Count	4.90244
P16_4	P16	CN2	Paraphrasing	CC	NEWS	Chinese	TT	Average Fixation Count	8.87805
P16_5	P16	CT1	Translation	CE	TOURISM	English	ST	Average Fixation Count	7.16364
P16_6	P16	CT1	Translation	CE	TOURISM	English	TT	Average Fixation Count	15.6606
P16_7	P16	CT2	Translation	CE	TOURISM	English	ST	Average Fixation Count	5.29091
P16_8	P16	CT2	Translation	CE	TOURISM	English	TT	Average Fixation Count	9.51515
P16_9	P16	EN1	Translation	EC	NEWS	Chinese	ST	Average Fixation Count	10.0848
P16_10	P16	EN1	Translation	EC	NEWS	Chinese	TT	Average Fixation Count	11.1091
P16_11	P16	EN2	Translation	EC	NEWS	Chinese	ST	Average Fixation Count	11.538
P16_12	P16	EN2	Translation	EC	NEWS	Chinese	TT	Average Fixation Count	14.8544
P16_13	P16	ET1	Paraphrasing	EE	TOURISM	English	ST	Average Fixation Count	14.5806
P16_14	P16	ET1	Paraphrasing	EE	TOURISM	English	TT	Average Fixation Count	16.2774
P16_15	P16	ET2	Paraphrasing	EE	TOURISM	English	ST	Average Fixation Count	9.98089
P16_16	P16	ET2	Paraphrasing	EE	TOURISM	English	TT	Average Fixation Count	11.6688
P17_1	P17	CN1	Translation	CE	NEWS	English	ST	Average Fixation Count	4.87647
P17_2	P17	CN1	Translation	CE	NEWS	English	TT	Average Fixation Count	6.06471
P17_3	P17	CN2	Translation	CE	NEWS	English	ST	Average Fixation Count	6.65244
P17_4	P17	CN2	Translation	CE	NEWS	English	TT	Average Fixation Count	6.95732
P17_5	P17	CT1	Paraphrasing	CC	TOURISM	Chinese	ST	Average Fixation Count	2.63636
P17_6	P17	CT1	Paraphrasing	CC	TOURISM	Chinese	TT	Average Fixation Count	5.15151
P17_7	P17	CT2	Paraphrasing	CC	TOURISM	Chinese	ST	Average Fixation Count	3.93333
P17_8	P17	CT2	Paraphrasing	CC	TOURISM	Chinese	TT	Average Fixation Count	6.28485
P17_9	P17	EN1	Paraphrasing	EE	NEWS	English	ST	Average Fixation Count	7.27273
P17_10	P17	EN1	Paraphrasing	EE	NEWS	English	TT	Average Fixation Count	6.19394
P17_11	P17	EN2	Paraphrasing	EE	NEWS	English	ST	Average Fixation Count	9.41139
P17_12	P17	EN2	Paraphrasing	EE	NEWS	English	TT	Average Fixation Count	8.40506
P17_13	P17	ET1	Translation	EC	TOURISM	Chinese	ST	Average Fixation Count	5.34839
P17_14	P17	ET1	Translation	EC	TOURISM	Chinese	TT	Average Fixation Count	4.83226
P17_15	P17	ET2	Translation	EC	TOURISM	Chinese	ST	Average Fixation Count	6.3758
P17_16	P17	ET2	Translation	EC	TOURISM	Chinese	TT	Average Fixation Count	5.08917
P18_1	P18	CN1	Paraphrasing	CC	News	Chinese	ST	Average Fixation Count	10.5823
P18_2	P18	CN1	Paraphrasing	CC	News	Chinese	TT	Average Fixation Count	15.0882
P18_3	P18	CN2	Paraphrasing	CC	News	Chinese	ST	Average Fixation Count	11.689
P18_4	P18	CN2	Paraphrasing	CC	News	Chinese	TT	Average Fixation Count	12.7622
P18_5	P18	CT1	Translation	CE	TOURISM	English	ST	Average Fixation Count	9.77576
P18_6	P18	CT1	Translation	CE	TOURISM	English	TT	Average Fixation Count	8.94546
P18_7	P18	CT2	Translation	CE	TOURISM	English	ST	Average Fixation Count	8.58182
P18_8	P18	CT2	Translation	CE	TOURISM	English	TT	Average Fixation Count	7.47273
P18_9	P18	EN1	Translation	EC	NEWS	Chinese	ST	Average Fixation Count	22.3454
P18_10	P18	EN1	Translation	EC	NEWS	Chinese	TT	Average Fixation Count	12.5697
P18_11	P18	EN2	Translation	EC	NEWS	Chinese	ST	Average Fixation Count	16.519
P18_12	P18	EN2	Translation	EC	NEWS	Chinese	TT	Average Fixation Count	10.6582
P18_13	P18	ET1	Paraphrasing	EE	TOURISM	English	ST	Average Fixation Count	9.18065
P18_14	P18	ET1	Paraphrasing	EE	TOURISM	English	TT	Average Fixation Count	5.73548
P18_15	P18	ET2	Paraphrasing	EE	TOURISM	English	ST	Average Fixation Count	11.0382
P18_16	P18	ET2	Paraphrasing	EE	TOURISM	English	TT	Average Fixation Count	6.66879
P19_1	P19	CN1	Translation	CE	NEWS	English	ST	Average Fixation Count	9.7
P19_2	P19	CN1	Translation	CE	NEWS	English	TT	Average Fixation Count	18.2176
P19_3	P19	CN2	Translation	CE	NEWS	English	ST	Average Fixation Count	9.06098
P19_4	P19	CN2	Translation	CE	NEWS	English	TT	Average Fixation Count	15.2744
P19_5	P19	CT1	Paraphrasing	CC	TOURISM	Chinese	ST	Average Fixation Count	6.31515
P19_6	P19	CT1	Paraphrasing	CC	TOURISM	Chinese	TT	Average Fixation Count	7.00606
P19_7	P19	CT2	Paraphrasing	CC	TOURISM	Chinese	ST	Average Fixation Count	6.72727
P19_8	P19	CT2	Paraphrasing	CC	TOURISM	Chinese	TT	Average Fixation Count	8.90909
P19_9	P19	EN1	Translation	EC	NEWS	Chinese	ST	Average Fixation Count	17.8061
P19_10	P19	EN1	Translation	EC	NEWS	Chinese	TT	Average Fixation Count	12.5697
P19_11	P19	EN2	Translation	EC	NEWS	Chinese	ST	Average Fixation Count	17.8101
P19_12	P19	EN2	Translation	EC	NEWS	Chinese	TT	Average Fixation Count	10.4177
P19_13	P19	ET1	Paraphrasing	EE	TOURISM	English	ST	Average Fixation Count	13.7032
P19_14	P19	ET1	Paraphrasing	EE	TOURISM	English	TT	Average Fixation Count	14.6903
P19_15	P19	ET2	Paraphrasing	EE	TOURISM	English	ST	Average Fixation Count	14.3376
P19_16	P19	ET2	Paraphrasing	EE	TOURISM	English	TT	Average Fixation Count	15.6051
P20_1	P20	CN1	Paraphrasing	CC	News	Chinese	ST	Average Fixation Count	2.73529
P20_2	P20	CN1	Paraphrasing	CC	News	Chinese	TT	Average Fixation Count	9.56471
P20_3	P20	CN2	Paraphrasing	CC	News	Chinese	ST	Average Fixation Count	3.80488
P20_4	P20	CN2	Paraphrasing	CC	News	Chinese	TT	Average Fixation Count	9.80488
P20_5	P20	CT1	Translation	CE	TOURISM	English	ST	Average Fixation Count	6.40606
P20_6	P20	CT1	Translation	CE	TOURISM	English	TT	Average Fixation Count	10.2546
P20_7	P20	CT2	Translation	CE	TOURISM	English	ST	Average Fixation Count	7.4
P20_8	P20	CT2	Translation	CE	TOURISM	English	TT	Average Fixation Count	6.75758
P20_9	P20	EN1	Paraphrasing	EE	NEWS	English	ST	Average Fixation Count	9.50909
P20_10	P20	EN1	Paraphrasing	EE	NEWS	English	TT	Average Fixation Count	12.6727
P20_11	P20	EN2	Paraphrasing	EE	NEWS	English	ST	Average Fixation Count	10.7405
P20_12	P20	EN2	Paraphrasing	EE	NEWS	English	TT	Average Fixation Count	13.3671
P20_13	P20	ET1	Translation	EC	TOURISM	Chinese	ST	Average Fixation Count	8.67097
P20_14	P20	ET1	Translation	EC	TOURISM	Chinese	TT	Average Fixation Count	8.67742
P20_15	P20	ET2	Translation	EC	TOURISM	Chinese	ST	Average Fixation Count	8.12739
P20_16	P20	ET2	Translation	EC	TOURISM	Chinese	TT	Average Fixation Count	5.17197
P21_1	P21	CN1	Translation	CE	NEWS	English	ST	Average Fixation Count	8.5
P21_2	P21	CN1	Translation	CE	NEWS	English	TT	Average Fixation Count	8.11177
P21_3	P21	CN2	Translation	CE	NEWS	English	ST	Average Fixation Count	10.9634
P21_4	P21	CN2	Translation	CE	NEWS	English	TT	Average Fixation Count	10.7073
P21_5	P21	CT1	Paraphrasing	CC	TOURISM	Chinese	ST	Average Fixation Count	4.46061
P21_6	P21	CT1	Paraphrasing	CC	TOURISM	Chinese	TT	Average Fixation Count	9.2303
P21_7	P21	CT2	Paraphrasing	CC	TOURISM	Chinese	ST	Average Fixation Count	7.05455
P21_8	P21	CT2	Paraphrasing	CC	TOURISM	Chinese	TT	Average Fixation Count	7.99394
P21_9	P21	EN1	Paraphrasing	EE	NEWS	English	ST	Average Fixation Count	10.6424
P21_10	P21	EN1	Paraphrasing	EE	NEWS	English	TT	Average Fixation Count	5.14546
P21_11	P21	EN2	Paraphrasing	EE	NEWS	English	ST	Average Fixation Count	9.87342
P21_12	P21	EN2	Paraphrasing	EE	NEWS	English	TT	Average Fixation Count	4.36076
P21_13	P21	ET1	Translation	EC	TOURISM	Chinese	ST	Average Fixation Count	6.91613
P21_14	P21	ET1	Translation	EC	TOURISM	Chinese	TT	Average Fixation Count	6.52903
P21_15	P21	ET2	Translation	EC	TOURISM	Chinese	ST	Average Fixation Count	5.56688
P21_16	P21	ET2	Translation	EC	TOURISM	Chinese	TT	Average Fixation Count	4.82803
P22_1	P22	CN1	Paraphrasing	CC	News	Chinese	ST	Average Fixation Count	3.02353
P22_2	P22	CN1	Paraphrasing	CC	News	Chinese	TT	Average Fixation Count	8.14118
P22_3	P22	CN2	Paraphrasing	CC	News	Chinese	ST	Average Fixation Count	2.64634
P22_4	P22	CN2	Paraphrasing	CC	News	Chinese	TT	Average Fixation Count	6.79268
P22_5	P22	CT1	Translation	CE	TOURISM	English	ST	Average Fixation Count	3.40606
P22_6	P22	CT1	Translation	CE	TOURISM	English	TT	Average Fixation Count	5.72727
P22_7	P22	CT2	Translation	CE	TOURISM	English	ST	Average Fixation Count	4.01212
P22_8	P22	CT2	Translation	CE	TOURISM	English	TT	Average Fixation Count	6.59394
P22_9	P22	EN1	Translation	EC	NEWS	Chinese	ST	Average Fixation Count	5.55758
P22_10	P22	EN1	Translation	EC	NEWS	Chinese	TT	Average Fixation Count	7.93333
P22_11	P22	EN2	Translation	EC	NEWS	Chinese	ST	Average Fixation Count	4.75317
P22_12	P22	EN2	Translation	EC	NEWS	Chinese	TT	Average Fixation Count	6.84177
P22_13	P22	ET1	Paraphrasing	EE	TOURISM	English	ST	Average Fixation Count	5.1871
P22_14	P22	ET1	Paraphrasing	EE	TOURISM	English	TT	Average Fixation Count	5.54839
P22_15	P22	ET2	Paraphrasing	EE	TOURISM	English	ST	Average Fixation Count	6.09554
P22_16	P22	ET2	Paraphrasing	EE	TOURISM	English	TT	Average Fixation Count	6.92357
P23_1	P23	CN1	Translation	CE	NEWS	English	ST	Average Fixation Count	10.4294
P23_2	P23	CN1	Translation	CE	NEWS	English	TT	Average Fixation Count	16.5882
P23_3	P23	CN2	Translation	CE	NEWS	English	ST	Average Fixation Count	8.7561
P23_4	P23	CN2	Translation	CE	NEWS	English	TT	Average Fixation Count	10.8537
P23_5	P23	CT1	Paraphrasing	CC	TOURISM	Chinese	ST	Average Fixation Count	6.18182
P23_6	P23	CT1	Paraphrasing	CC	TOURISM	Chinese	TT	Average Fixation Count	8.45454
P23_7	P23	CT2	Paraphrasing	CC	TOURISM	Chinese	ST	Average Fixation Count	7.28485
P23_8	P23	CT2	Paraphrasing	CC	TOURISM	Chinese	TT	Average Fixation Count	9.25455
P23_9	P23	EN1	Translation	EC	NEWS	Chinese	ST	Average Fixation Count	15.1273
P23_10	P23	EN1	Translation	EC	NEWS	Chinese	TT	Average Fixation Count	13.2667
P23_11	P23	EN2	Translation	EC	NEWS	Chinese	ST	Average Fixation Count	19.3291
P23_12	P23	EN2	Translation	EC	NEWS	Chinese	TT	Average Fixation Count	17.4367
P23_13	P23	ET1	Paraphrasing	EE	TOURISM	English	ST	Average Fixation Count	14.2258
P23_14	P23	ET1	Paraphrasing	EE	TOURISM	English	TT	Average Fixation Count	12.4645
P23_15	P23	ET2	Paraphrasing	EE	TOURISM	English	ST	Average Fixation Count	13.3631
P23_16	P23	ET2	Paraphrasing	EE	TOURISM	English	TT	Average Fixation Count	9.84713
P24_1	P24	CN1	Paraphrasing	CC	News	Chinese	ST	Average Fixation Count	6.23529
P24_2	P24	CN1	Paraphrasing	CC	News	Chinese	TT	Average Fixation Count	7.02353
P24_3	P24	CN2	Paraphrasing	CC	News	Chinese	ST	Average Fixation Count	7.62805
P24_4	P24	CN2	Paraphrasing	CC	News	Chinese	TT	Average Fixation Count	7.08537
P24_5	P24	CT1	Translation	CE	TOURISM	English	ST	Average Fixation Count	6.6303
P24_6	P24	CT1	Translation	CE	TOURISM	English	TT	Average Fixation Count	6.16364
P24_7	P24	CT2	Translation	CE	TOURISM	English	ST	Average Fixation Count	5.98182
P24_8	P24	CT2	Translation	CE	TOURISM	English	TT	Average Fixation Count	7.02424
P24_9	P24	EN1	Paraphrasing	EE	NEWS	English	ST	Average Fixation Count	18.4667
P24_10	P24	EN1	Paraphrasing	EE	NEWS	English	TT	Average Fixation Count	10.8667
P24_11	P24	EN2	Paraphrasing	EE	NEWS	English	ST	Average Fixation Count	20.5316
P24_12	P24	EN2	Paraphrasing	EE	NEWS	English	TT	Average Fixation Count	10.7215
P24_13	P24	ET1	Translation	EC	TOURISM	Chinese	ST	Average Fixation Count	10.5226
P24_14	P24	ET1	Translation	EC	TOURISM	Chinese	TT	Average Fixation Count	6.92903
P24_15	P24	ET2	Translation	EC	TOURISM	Chinese	ST	Average Fixation Count	7.42675
P24_16	P24	ET2	Translation	EC	TOURISM	Chinese	TT	Average Fixation Count	5

## Sheet: DATA Attention Shift (AS)
Subject	Text	Mode	Task	Genre	TargetLanguage	DataType	Result
P01	CN1	Translation	CE	NEWS	English	AttentionShift	331
P01	CN2	Translation	CE	NEWS	English	AttentionShift	348
P01	CT1	Paraphrasing	CC	TOURISM	Chinese	AttentionShift	276
P01	CT2	Paraphrasing	CC	TOURISM	Chinese	AttentionShift	277
P01	EN1	Translation	EC	NEWS	Chinese	AttentionShift	249
P01	EN2	Translation	EC	NEWS	Chinese	AttentionShift	202
P01	ET1	Paraphrasing	EE	TOURISM	English	AttentionShift	242
P01	ET2	Paraphrasing	EE	TOURISM	English	AttentionShift	217
P02	CN1	Paraphrasing	CC	NEWS	Chinese	AttentionShift	297
P02	CN2	Paraphrasing	CC	NEWS	Chinese	AttentionShift	333
P02	CT1	Translation	CE	TOURISM	English	AttentionShift	393
P02	CT2	Translation	CE	TOURISM	English	AttentionShift	390
P02	EN1	Paraphrasing	EE	NEWS	English	AttentionShift	469
P02	EN2	Paraphrasing	EE	NEWS	English	AttentionShift	501
P02	ET1	Translation	EC	TOURISM	Chinese	AttentionShift	317
P02	ET2	Translation	EC	TOURISM	Chinese	AttentionShift	273
P03	CN1	Translation	CE	NEWS	English	AttentionShift	466
P03	CN2	Translation	CE	NEWS	English	AttentionShift	347
P03	CT1	Paraphrasing	CC	TOURISM	Chinese	AttentionShift	419
P03	CT2	Paraphrasing	CC	TOURISM	Chinese	AttentionShift	296
P03	EN1	Paraphrasing	EE	NEWS	English	AttentionShift	486
P03	EN2	Paraphrasing	EE	NEWS	English	AttentionShift	341
P03	ET1	Translation	EC	TOURISM	Chinese	AttentionShift	217
P03	ET2	Translation	EC	TOURISM	Chinese	AttentionShift	285
P04	CN1	Paraphrasing	CC	NEWS	Chinese	AttentionShift	172
P04	CN2	Paraphrasing	CC	NEWS	Chinese	AttentionShift	176
P04	CT1	Translation	CE	TOURISM	English	AttentionShift	221
P04	CT2	Translation	CE	TOURISM	English	AttentionShift	248
P04	EN1	Translation	EC	NEWS	Chinese	AttentionShift	222
P04	EN2	Translation	EC	NEWS	Chinese	AttentionShift	232
P04	ET1	Paraphrasing	EE	TOURISM	English	AttentionShift	292
P04	ET2	Paraphrasing	EE	TOURISM	English	AttentionShift	265
P05	CN1	Translation	CE	NEWS	English	AttentionShift	410
P05	CN2	Translation	CE	NEWS	English	AttentionShift	723
P05	CT1	Paraphrasing	CC	TOURISM	Chinese	AttentionShift	244
P05	CT2	Paraphrasing	CC	TOURISM	Chinese	AttentionShift	137
P05	EN1	Translation	EC	NEWS	Chinese	AttentionShift	406
P05	EN2	Translation	EC	NEWS	Chinese	AttentionShift	331
P05	ET1	Paraphrasing	EE	TOURISM	English	AttentionShift	359
P05	ET2	Paraphrasing	EE	TOURISM	English	AttentionShift	317
P06	CN1	Paraphrasing	CC	NEWS	Chinese	AttentionShift	279
P06	CN2	Paraphrasing	CC	NEWS	Chinese	AttentionShift	255
P06	CT1	Translation	CE	TOURISM	English	AttentionShift	378
P06	CT2	Translation	CE	TOURISM	English	AttentionShift	370
P06	EN1	Paraphrasing	EE	NEWS	English	AttentionShift	204
P06	EN2	Paraphrasing	EE	NEWS	English	AttentionShift	273
P06	ET1	Translation	EC	TOURISM	Chinese	AttentionShift	229
P06	ET2	Translation	EC	TOURISM	Chinese	AttentionShift	234
P07	CN1	Translation	CE	NEWS	English	AttentionShift	407
P07	CN2	Translation	CE	NEWS	English	AttentionShift	357
P07	CT1	Paraphrasing	CC	TOURISM	Chinese	AttentionShift	214
P07	CT2	Paraphrasing	CC	TOURISM	Chinese	AttentionShift	242
P07	EN1	Paraphrasing	EE	NEWS	English	AttentionShift	400
P07	EN2	Paraphrasing	EE	NEWS	English	AttentionShift	353
P07	ET1	Translation	EC	TOURISM	Chinese	AttentionShift	277
P07	ET2	Translation	EC	TOURISM	Chinese	AttentionShift	330
P08	CN1	Paraphrasing	CC	NEWS	Chinese	AttentionShift	134
P08	CN2	Paraphrasing	CC	NEWS	Chinese	AttentionShift	299
P08	CT1	Translation	CE	TOURISM	English	AttentionShift	291
P08	CT2	Translation	CE	TOURISM	English	AttentionShift	303
P08	EN1	Translation	EC	NEWS	Chinese	AttentionShift	343
P08	EN2	Translation	EC	NEWS	Chinese	AttentionShift	233
P08	ET1	Paraphrasing	EE	TOURISM	English	AttentionShift	279
P08	ET2	Paraphrasing	EE	TOURISM	English	AttentionShift	218
P09	CN1	Translation	CE	NEWS	English	AttentionShift	325
P09	CN2	Translation	CE	NEWS	English	AttentionShift	329
P09	CT1	Paraphrasing	CC	TOURISM	Chinese	AttentionShift	196
P09	CT2	Paraphrasing	CC	TOURISM	Chinese	AttentionShift	193
P09	EN1	Translation	EC	NEWS	Chinese	AttentionShift	307
P09	EN2	Translation	EC	NEWS	Chinese	AttentionShift	223
P09	ET1	Paraphrasing	EE	TOURISM	English	AttentionShift	321
P09	ET2	Paraphrasing	EE	TOURISM	English	AttentionShift	221
P10	CN1	Paraphrasing	CC	NEWS	Chinese	AttentionShift	248
P10	CN2	Paraphrasing	CC	NEWS	Chinese	AttentionShift	298
P10	CT1	Translation	CE	TOURISM	English	AttentionShift	210
P10	CT2	Translation	CE	TOURISM	English	AttentionShift	246
P10	EN1	Paraphrasing	EE	NEWS	English	AttentionShift	320
P10	EN2	Paraphrasing	EE	NEWS	English	AttentionShift	364
P10	ET1	Translation	EC	TOURISM	Chinese	AttentionShift	306
P10	ET2	Translation	EC	TOURISM	Chinese	AttentionShift	238
P11	CN1	Translation	CE	NEWS	English	AttentionShift	351
P11	CN2	Translation	CE	NEWS	English	AttentionShift	389
P11	CT1	Paraphrasing	CC	TOURISM	Chinese	AttentionShift	442
P11	CT2	Paraphrasing	CC	TOURISM	Chinese	AttentionShift	411
P11	EN1	Paraphrasing	EE	NEWS	English	AttentionShift	211
P11	EN2	Paraphrasing	EE	NEWS	English	AttentionShift	181
P11	ET1	Translation	EC	TOURISM	Chinese	AttentionShift	465
P11	ET2	Translation	EC	TOURISM	Chinese	AttentionShift	343
P12	CN1	Paraphrasing	CC	NEWS	Chinese	AttentionShift	484
P12	CN2	Paraphrasing	CC	NEWS	Chinese	AttentionShift	439
P12	CT1	Translation	CE	TOURISM	English	AttentionShift	493
P12	CT2	Translation	CE	TOURISM	English	AttentionShift	459
P12	EN1	Translation	EC	NEWS	Chinese	AttentionShift	443
P12	EN2	Translation	EC	NEWS	Chinese	AttentionShift	405
P12	ET1	Paraphrasing	EE	TOURISM	English	AttentionShift	639
P12	ET2	Paraphrasing	EE	TOURISM	English	AttentionShift	500
P13	CN1	Translation	CE	NEWS	English	AttentionShift	484
P13	CN2	Translation	CE	NEWS	English	AttentionShift	455
P13	CT1	Paraphrasing	CC	TOURISM	Chinese	AttentionShift	293
P13	CT2	Paraphrasing	CC	TOURISM	Chinese	AttentionShift	305
P13	EN1	Translation	EC	NEWS	Chinese	AttentionShift	357
P13	EN2	Translation	EC	NEWS	Chinese	AttentionShift	265
P13	ET1	Paraphrasing	EE	TOURISM	English	AttentionShift	458
P13	ET2	Paraphrasing	EE	TOURISM	English	AttentionShift	360
P14	CN1	Paraphrasing	CC	NEWS	Chinese	AttentionShift	265
P14	CN2	Paraphrasing	CC	NEWS	Chinese	AttentionShift	261
P14	CT1	Translation	CE	TOURISM	English	AttentionShift	263
P14	CT2	Translation	CE	TOURISM	English	AttentionShift	227
P14	EN1	Paraphrasing	EE	NEWS	English	AttentionShift	405
P14	EN2	Paraphrasing	EE	NEWS	English	AttentionShift	313
P14	ET1	Translation	EC	TOURISM	Chinese	AttentionShift	260
P14	ET2	Translation	EC	TOURISM	Chinese	AttentionShift	183
P15	CN1	Translation	CE	NEWS	English	AttentionShift	277
P15	CN2	Translation	CE	NEWS	English	AttentionShift	235
P15	CT1	Paraphrasing	CC	TOURISM	Chinese	AttentionShift	299
P15	CT2	Paraphrasing	CC	TOURISM	Chinese	AttentionShift	237
P15	EN1	Paraphrasing	EE	NEWS	English	AttentionShift	257
P15	EN2	Paraphrasing	EE	NEWS	English	AttentionShift	281
P15	ET1	Translation	EC	TOURISM	Chinese	AttentionShift	233
P15	ET2	Translation	EC	TOURISM	Chinese	AttentionShift	201
P16	CN1	Paraphrasing	CC	NEWS	Chinese	AttentionShift	222
P16	CN2	Paraphrasing	CC	NEWS	Chinese	AttentionShift	267
P16	CT1	Translation	CE	TOURISM	English	AttentionShift	323
P16	CT2	Translation	CE	TOURISM	English	AttentionShift	263
P16	EN1	Translation	EC	NEWS	Chinese	AttentionShift	299
P16	EN2	Translation	EC	NEWS	Chinese	AttentionShift	313
P16	ET1	Paraphrasing	EE	TOURISM	English	AttentionShift	430
P16	ET2	Paraphrasing	EE	TOURISM	English	AttentionShift	261
P17	CT1	Paraphrasing	CC	TOURISM	Chinese	AttentionShift	123
P17	CT2	Paraphrasing	CC	TOURISM	Chinese	AttentionShift	141
P17	CN1	Translation	CE	NEWS	English	AttentionShift	384
P17	CN2	Translation	CE	NEWS	English	AttentionShift	485
P17	EN1	Paraphrasing	EE	NEWS	English	AttentionShift	257
P17	EN2	Paraphrasing	EE	NEWS	English	AttentionShift	299
P17	ET1	Translation	EC	TOURISM	Chinese	AttentionShift	217
P17	ET2	Translation	EC	TOURISM	Chinese	AttentionShift	235
P18	CN1	Paraphrasing	CC	NEWS	Chinese	AttentionShift	435
P18	CN2	Paraphrasing	CC	NEWS	Chinese	AttentionShift	611
P18	CT1	Translation	CE	TOURISM	English	AttentionShift	328
P18	CT2	Translation	CE	TOURISM	English	AttentionShift	284
P18	ET1	Paraphrasing	EE	TOURISM	English	AttentionShift	287
P18	ET2	Paraphrasing	EE	TOURISM	English	AttentionShift	298
P18	EN1	Translation	EC	NEWS	Chinese	AttentionShift	369
P18	EN2	Translation	EC	NEWS	Chinese	AttentionShift	443
P19	CT1	Paraphrasing	CC	TOURISM	Chinese	AttentionShift	290
P19	CT2	Paraphrasing	CC	TOURISM	Chinese	AttentionShift	385
P19	CN1	Translation	CE	NEWS	English	AttentionShift	608
P19	CN2	Translation	CE	NEWS	English	AttentionShift	557
P19	ET1	Paraphrasing	EE	TOURISM	English	AttentionShift	603
P19	ET2	Paraphrasing	EE	TOURISM	English	AttentionShift	717
P19	EN1	Translation	EC	NEWS	Chinese	AttentionShift	579
P19	EN2	Translation	EC	NEWS	Chinese	AttentionShift	537
P20	CN1	Paraphrasing	CC	NEWS	Chinese	AttentionShift	97
P20	CN2	Paraphrasing	CC	NEWS	Chinese	AttentionShift	165
P20	CT1	Translation	CE	TOURISM	English	AttentionShift	319
P20	CT2	Translation	CE	TOURISM	English	AttentionShift	316
P20	EN1	Paraphrasing	EE	NEWS	English	AttentionShift	187
P20	EN2	Paraphrasing	EE	NEWS	English	AttentionShift	167
P20	ET1	Translation	EC	TOURISM	Chinese	AttentionShift	255
P20	ET2	Translation	EC	TOURISM	Chinese	AttentionShift	257
P21	CT1	Paraphrasing	CC	TOURISM	Chinese	AttentionShift	167
P21	CT2	Paraphrasing	CC	TOURISM	Chinese	AttentionShift	227
P21	CN1	Translation	CE	NEWS	English	AttentionShift	425
P21	CN2	Translation	CE	NEWS	English	AttentionShift	533
P21	EN1	Paraphrasing	EE	NEWS	English	AttentionShift	367
P21	EN2	Paraphrasing	EE	NEWS	English	AttentionShift	301
P21	ET1	Translation	EC	TOURISM	Chinese	AttentionShift	235
P21	ET2	Translation	EC	TOURISM	Chinese	AttentionShift	197
P22	CN1	Paraphrasing	CC	NEWS	Chinese	AttentionShift	158
P22	CN2	Paraphrasing	CC	NEWS	Chinese	AttentionShift	181
P22	CT1	Translation	CE	TOURISM	English	AttentionShift	211
P22	CT2	Translation	CE	TOURISM	English	AttentionShift	241
P22	ET1	Paraphrasing	EE	TOURISM	English	AttentionShift	223
P22	ET2	Paraphrasing	EE	TOURISM	English	AttentionShift	265
P22	EN1	Translation	EC	NEWS	Chinese	AttentionShift	210
P22	EN2	Translation	EC	NEWS	Chinese	AttentionShift	175
P23	CT1	Paraphrasing	CC	TOURISM	Chinese	AttentionShift	336
P23	CT2	Paraphrasing	CC	TOURISM	Chinese	AttentionShift	334
P23	CN1	Translation	CE	NEWS	English	AttentionShift	599
P23	CN2	Translation	CE	NEWS	English	AttentionShift	541
P23	ET1	Paraphrasing	EE	TOURISM	English	AttentionShift	776
P23	ET2	Paraphrasing	EE	TOURISM	English	AttentionShift	632
P23	EN1	Translation	EC	NEWS	Chinese	AttentionShift	512
P23	EN2	Translation	EC	NEWS	Chinese	AttentionShift	715
P24	CN1	Paraphrasing	CC	NEWS	Chinese	AttentionShift	351
P24	CN2	Paraphrasing	CC	NEWS	Chinese	AttentionShift	393
P24	CT1	Translation	CE	TOURISM	English	AttentionShift	374
P24	CT2	Translation	CE	TOURISM	English	AttentionShift	335
P24	EN1	Paraphrasing	EE	NEWS	English	AttentionShift	690
P24	EN2	Paraphrasing	EE	NEWS	English	AttentionShift	646
P24	ET1	Translation	EC	TOURISM	Chinese	AttentionShift	239
P24	ET2	Translation	EC	TOURISM	Chinese	AttentionShift	227
