# Supplementary material for: A cognitive inquiry into similarities and differences between translation and paraphrase: Evidence from eye movement data
Source: PLoS One. 2022 Aug 5;17(8):e0272531. doi: 10.1371/journal.pone.0272531 (PMC9355232; doi:10.1371/journal.pone.0272531)
Supplement: S1 File — (R) [file pone.0272531.s006.R]

library(lme4)
library(lmerTest)
library(emmeans) 
library(lsmeans) 
library(ggeffects)
library(MASS) 
library(ordinal) 
library(ggplot2)

### Model comparisons in terms of the reading ease indicators and the text coherence ###
Read <- read_excel("readability & coherence rating.xlsx")
summary(Read)
Read$Text=factor(Read$Text)
Read$Type=factor(Read$Type)
Read$Rater=factor(Read$Rater)

# Information density
Read1 <- subset(Read,Read$Type== "Information density",)
summary(Read1)
# comparison
a0=lmer(Result~ Text + (1|Rater), data=Read1, REML=F)
a1=lmer(Result~ 1 + (1|Rater), data=Read1, REML=F)
anova(a0,a1) #p=0.3782
# Models:
a1: Result ~ 1 + (1 | Rater)
a0: Result ~ Text + (1 | Rater)
npar    AIC    BIC  logLik deviance  Chisq Df Pr(>Chisq)
a1    3 67.010 71.407 -30.505   61.010                     
a0   10 73.504 88.162 -26.752   53.504 7.5055  7     0.3782

# Abstractness
Read2 <- subset(Read,Read$Type== "Abstractness",)
summary(Read2)
# comparison
b0=lmer(Result~ Text + (1|Rater), data=Read2, REML=F)
b1=lmer(Result~ 1 + (1|Rater), data=Read2, REML=F)
anova(b0,b1) #p=0.2846
# Models:
b1: Result ~ 1 + (1 | Rater)
b0: Result ~ Text + (1 | Rater)
npar    AIC     BIC  logLik deviance  Chisq Df Pr(>Chisq)
b1    3 89.801  94.198 -41.901   83.801                     
b0   10 95.226 109.883 -37.613   75.226 8.5753  7     0.2846

# Coherence
Read3 <- subset(Read,Read$Type== "Coherence",)
summary(Read3)
# comparison
c0=lmer(Result~ Text + (1|Rater), data=Read3, REML=F)
c1=lmer(Result~ 1 + (1|Rater), data=Read3, REML=F)
anova(c0,c1) #p=0.1033
# Models:
c1: Result ~ 1 + (1 | Rater)
c0: Result ~ Text + (1 | Rater)
npar    AIC    BIC  logLik deviance  Chisq Df Pr(>Chisq)
c1    3 72.191 76.588 -33.095   66.191                     
c0   10 74.273 88.930 -27.136   54.273 11.918  7     0.1033

# Required background knowledge
Read4 <- subset(Read,Read$Type== "Required background knowledge",)
summary(Read4)
# comparison
d0=lmer(Result~ Text + (1|Rater), data=Read4, REML=F)
d1=lmer(Result~ 1 + (1|Rater), data=Read4, REML=F)
anova(d0,d1) #p=.1596
# Models:
d1: Result ~ 1 + (1Read5 | Rater)
d0: Result ~ Text + (1 | Rater)
npar    AIC     BIC  logLik deviance  Chisq Df Pr(>Chisq)
d1    3 92.517  96.914 -43.259   86.517                     
d0   10 95.970 110.627 -37.985   75.970 10.547  7     0.1596


### Comparison on the translation difficulty ### 
Transdif <- read_excel("Translation difficulty rating.xlsx")
Transdif$Text=factor(Transdif$Text)
Transdif$Language=factor(Transdif$Language)
Transdif$Item=factor(Transdif$Item)
Transdif$Rater=factor(Transdif$Rater)
Transdif$Rating=factor(Transdif$Rating)
summary(Transdif)
#CLMM
model.null <- clmm(Rating ~ 1 +(1|Rater)+(1|Item), Transdif, threshold = "equidistant")
model2 <- clmm(Rating ~ Text +(1|Rater)+(1|Item), Transdif, threshold = "equidistant")
anova(model.null, model2) #p=.550
#post hoc pairwise
summary(lsmeans(model2,pairwise~Text,adjust="tukey",mode="linear.predictor",type="answer"))


### Data Analysis for Eye-tracking Experiment ###
# cognitive load --- AFD & AFC
setwd("C:/Users/10492/OneDrive/����/Paper 1 P24/!!! Data analysis P1-P24")
RQ1 <- read.csv("RQ1.csv",header=TRUE) # read data
summary(RQ1)
# turn into factor variables
RQ1$Item=factor(RQ1$Item)   
RQ1$Attribute=factor(RQ1$Attribute)
RQ1$Subject=factor(RQ1$Subject)
RQ1$Mode=factor(RQ1$Mode)
RQ1$Task=factor(RQ1$Task)
RQ1$Genre=factor(RQ1$Genre)
RQ1$TargetLanguage=factor(RQ1$TargetLanguage)
RQ1$AOI=factor(RQ1$AOI)
RQ1$DataType=factor(RQ1$DataType)
RQ1$Text=factor(RQ1$Text)
summary(RQ1)

####### AVERAGE FIXATION DURATION ######## 
AFD <- subset(RQ1, DataType == "Average Fixation Duration",) #This dataset is the same as the 'AFD DATA ST&TT' in 'S1_Dataset.xlsx'. 
summary(AFD)
### in ST ### 
AFD_ST <- subset(AFD, AOI == "ST",)
summary(AFD_ST)
#check distribution 
qqnorm(AFD_ST$Results)  
plot(density(AFD_ST$Results))
AFD_ST <- subset(AFD_ST, Results < 0.35,) # delete 2 outliers according to the distribution (max=0.37, M+3*SD)
summary(AFD_ST)
#transformation  
t1 <- lm(Results~Mode*TargetLanguage*Genre, data = AFD_ST)
bc1 <- boxcox(t1)  
lambda <- bc1$x[which.max(bc1$y)] # x=-0.94949494 close to -1: use inverse transformation 
AFD_ST$TransResults=-1/(AFD_ST$Results) 
summary(AFD_ST)
#draw graph
ggplot(AFD_ST, aes(x=TargetLanguage, y=Results, fill=Genre))+ 
  geom_bar(stat = "summary", fun = mean, position = "dodge") +   # correct
  facet_wrap(~Mode)+
  labs(x="Target Language") +
  labs(y="Average Fixation Duration") 

#contrast coding
AFD_ST$cMode=scale(as.numeric(AFD_ST$Mode),center=T,scale=T)
AFD_ST$cTargetLanguage=scale(as.numeric(AFD_ST$TargetLanguage),center=T,scale=T)
AFD_ST$cGenre=scale(as.numeric(AFD_ST$Genre),center=T,scale=T)
summary(AFD_ST)
# The complete model comparison
b0=lmer(TransResults~ cMode*cTargetLanguage*cGenre + (1|Subject)+(1|Text), data=AFD_ST, REML=F)
b1=lmer(TransResults~ cMode*cTargetLanguage*cGenre + (cMode+1|Subject)+(1|Text), data=AFD_ST, REML=F)
b2=lmer(TransResults~ cMode*cTargetLanguage*cGenre + (cTargetLanguage+1|Subject)+(1|Text), data=AFD_ST, REML=F)
b3=lmer(TransResults~ cMode*cTargetLanguage*cGenre + (cGenre+1|Subject)+(1|Text), data=AFD_ST, REML=F)
b4=lmer(TransResults~ cMode*cTargetLanguage*cGenre + (cMode:cTargetLanguage+1|Subject)+(1|Text), data=AFD_ST, REML=F)
b5=lmer(TransResults~ cMode*cTargetLanguage*cGenre + (cTargetLanguage:cGenre+1|Subject)+(1|Text), data=AFD_ST, REML=F)
b6=lmer(TransResults~ cMode*cTargetLanguage*cGenre + (cMode:cGenre +1|Subject)+(1|Text), data=AFD_ST, REML=F)
b7=lmer(TransResults~ cMode*cTargetLanguage*cGenre + (cMode:cTargetLanguage:cGenre +1|Subject)+(1|Text), data=AFD_ST, REML=F)
b8=lmer(TransResults~ cMode*cTargetLanguage*cGenre + (1|Subject)+(cMode+1|Text), data=AFD_ST, REML=F)
b9=lmer(TransResults~ cMode*cTargetLanguage*cGenre + (1|Subject)+(cTargetLanguage+1|Text), data=AFD_ST, REML=F)
b10=lmer(TransResults~ cMode*cTargetLanguage*cGenre + (1|Subject)+(cMode:cTargetLanguage+1|Text), data=AFD_ST, REML=F)
anova(b0,b1)
anova(b0,b2)#y p<.001
anova(b0,b3)#y p=.003
anova(b0,b4)#y p<.001
anova(b0,b5)#y p=.153
anova(b0,b6)#y p=.007
anova(b0,b7)
anova(b0,b8)
anova(b0,b9)
anova(b0,b10)
b11=lmer(TransResults~ cMode*cTargetLanguage*cGenre + (cTargetLanguage+cGenre+cMode:cTargetLanguage+cTargetLanguage:cGenre+cMode:cGenre +1|Subject)+(1|Text), data=AFD_ST, REML=T)
summary(b11)

# Interaction of mode and target language: two modes and two target language forms four types of task
# use dummy coding 
c10= lmer(TransResults~ Task + (1|Subject)+(1|Text), data=AFD_ST, REML=F)
c11= lmer(TransResults~ Task + (Task + 1|Subject)+(1|Text), data=AFD_ST, REML=F)  
c12= lmer(TransResults~ Task + (1|Subject)+(Task + 1|Text), data=AFD_ST, REML=F)  
anova(c10,c11)#p<.001
anova(c10,c12)
c13= lmer(TransResults~ Task + (Task + 1|Subject)+(1|Text), data=AFD_ST, REML=T)   
summary(c13)
c14= lmer(TransResults~ relevel(Task,ref = "CE") + (Task + 1|Subject)+(1|Text), data=AFD_ST, REML=T)   
summary(c14)
c15= lmer(TransResults~ relevel(Task,ref = "EC") + (Task + 1|Subject)+(1|Text), data=AFD_ST, REML=T)   
summary(c15)    

### in TT ###
AFD_TT <- subset(AFD, AOI == "TT",)
summary(AFD_TT)
#check distribution 
qqnorm(AFD_TT$Results)  
plot(density(AFD_TT$Results))
AFD_TT <- subset(AFD_TT, Results < 0.70,) #delete 5 outliers based on distribution
summary(AFD_TT)
#transformation  
t2 <- lm(Results~Mode*TargetLanguage*Genre, data = AFD_TT)
bc2 <- boxcox(t2) # close to -1
lambda <- bc2$x[which.max(bc2$y)] # x=-0.545, close to -1, use inverse transformation
AFD_TT$TransResults=-1/(AFD_TT$Results) 
summary(AFD_TT)
#draw graph
ggplot(AFD_TT, aes(x=TargetLanguage, y=Results, fill=Genre))+ 
  geom_bar(stat = "summary", fun = mean, position = "dodge") +   # correct
  facet_wrap(~Mode)+
  labs(x="Target Language") +
  labs(y="Average Fixation Duration") 

#contrast coding
AFD_TT$cMode=scale(as.numeric(AFD_TT$Mode),center=T,scale=T)
AFD_TT$cTargetLanguage=scale(as.numeric(AFD_TT$TargetLanguage),center=T,scale=T)
AFD_TT$cGenre=scale(as.numeric(AFD_TT$Genre),center=T,scale=T)
summary(AFD_TT)
# complete 
e0=lmer(TransResults~ cMode*cTargetLanguage*cGenre + (1|Subject)+(1|Text), data=AFD_TT, REML=F)
e1=lmer(TransResults~ cMode*cTargetLanguage*cGenre + (cMode+1|Subject)+(1|Text), data=AFD_TT, REML=F)
e2=lmer(TransResults~ cMode*cTargetLanguage*cGenre + (cTargetLanguage+1|Subject)+(1|Text), data=AFD_TT, REML=F)
e3=lmer(TransResults~ cMode*cTargetLanguage*cGenre + (cGenre+1|Subject)+(1|Text), data=AFD_TT, REML=F)
e4=lmer(TransResults~ cMode*cTargetLanguage*cGenre + (cMode:cTargetLanguage+1|Subject)+(1|Text), data=AFD_TT, REML=F)
e5=lmer(TransResults~ cMode*cTargetLanguage*cGenre + (cTargetLanguage:cGenre+1|Subject)+(1|Text), data=AFD_TT, REML=F)
e6=lmer(TransResults~ cMode*cTargetLanguage*cGenre + (cMode:cGenre +1|Subject)+(1|Text), data=AFD_TT, REML=F)
e7=lmer(TransResults~ cMode*cTargetLanguage*cGenre + (cMode:cTargetLanguage:cGenre +1|Subject)+(1|Text), data=AFD_TT, REML=F)
e8=lmer(TransResults~ cMode*cTargetLanguage*cGenre + (1|Subject)+(cMode+1|Text), data=AFD_TT, REML=F)
e9=lmer(TransResults~ cMode*cTargetLanguage*cGenre + (1|Subject)+(cTargetLanguage+1|Text), data=AFD_TT, REML=F)
e10=lmer(TransResults~ cMode*cTargetLanguage*cGenre + (1|Subject)+(cMode:cTargetLanguage+1|Text), data=AFD_TT, REML=F)
anova(e0,e1)
anova(e0,e2)#y p<.001
anova(e0,e3)#y p<.001
anova(e0,e4)
anova(e0,e5)
anova(e0,e6)
anova(e0,e7)
anova(e0,e8)
anova(e0,e9)
anova(e0,e10)
e11=lmer(TransResults~ cMode*cTargetLanguage*cGenre + (cTargetLanguage+cGenre +1|Subject)+(1|Text), data=AFD_TT, REML=T)
summary(e11)


############ AVERAGE FIXATION COUNT ############ 
AFC <- subset(RQ1, DataType == "Average Fixation Count",) #This dataset is the same as the 'AFC DATA ST&TT' in 'S1_Dataset.xlsx'. 
summary(AFC)
### in ST ###
AFC_ST <- subset(AFC, AOI == "ST",)
summary(AFC_ST)
#check distribution 
qqnorm(AFC_ST$Results)  
plot(density(AFC_ST$Results))
AFC_ST <- subset(AFC_ST, Results < 20,)  # delete 2 outliers according to distribution
summary(AFC_ST)
#transformation  
t3 <- lm(Results~Mode*TargetLanguage*Genre, data = AFC_ST)
bc3 <- boxcox(t3)
lambda <- bc3$x[which.max(bc3$y)] #x=0.061, close to 0, use log transformation
AFC_ST$TransResults=log(AFC_ST$Results) 
summary(AFC_ST)
#draw graph
ggplot(AFC_ST, aes(x=TargetLanguage, y=Results, fill=Genre))+ 
  geom_bar(stat = "summary", fun = mean, position = "dodge") +   # correct
  facet_wrap(~Mode)+
  labs(x="Target Language") +
  labs(y="Average Fixation Count")

#contrast coding
AFC_ST$cMode=scale(as.numeric(AFC_ST$Mode),center=T,scale=T)
AFC_ST$cTargetLanguage=scale(as.numeric(AFC_ST$TargetLanguage),center=T,scale=T)
AFC_ST$cGenre=scale(as.numeric(AFC_ST$Genre),center=T,scale=T)
summary(AFC_ST)
# complete comparison
f0=lmer(TransResults~ cMode*cTargetLanguage*cGenre + (1|Subject)+(1|Text), data=AFC_ST, REML=F)
f1=lmer(TransResults~ cMode*cTargetLanguage*cGenre + (cMode+1|Subject)+(1|Text), data=AFC_ST, REML=F)
f2=lmer(TransResults~ cMode*cTargetLanguage*cGenre + (cTargetLanguage+1|Subject)+(1|Text), data=AFC_ST, REML=F)
f3=lmer(TransResults~ cMode*cTargetLanguage*cGenre + (cGenre+1|Subject)+(1|Text), data=AFC_ST, REML=F)
f4=lmer(TransResults~ cMode*cTargetLanguage*cGenre + (cMode:cTargetLanguage+1|Subject)+(1|Text), data=AFC_ST, REML=F)
f5=lmer(TransResults~ cMode*cTargetLanguage*cGenre + (cTargetLanguage:cGenre+1|Subject)+(1|Text), data=AFC_ST, REML=F)
f6=lmer(TransResults~ cMode*cTargetLanguage*cGenre + (cMode:cGenre +1|Subject)+(1|Text), data=AFC_ST, REML=F)
f7=lmer(TransResults~ cMode*cTargetLanguage*cGenre + (cMode:cTargetLanguage:cGenre +1|Subject)+(1|Text), data=AFC_ST, REML=F)
f8=lmer(TransResults~ cMode*cTargetLanguage*cGenre + (1|Subject)+(cMode+1|Text), data=AFC_ST, REML=F)
f9=lmer(TransResults~ cMode*cTargetLanguage*cGenre + (1|Subject)+(cTargetLanguage+1|Text), data=AFC_ST, REML=F)
f10=lmer(TransResults~ cMode*cTargetLanguage*cGenre + (1|Subject)+(cMode:cTargetLanguage+1|Text), data=AFC_ST, REML=F)
anova(f0,f1)#y p=.129
anova(f0,f2)#y p<.001
anova(f0,f3)#y p<.001
anova(f0,f4)
anova(f0,f5)#y p=.026
anova(f0,f6)
anova(f0,f7)
anova(f0,f8)
anova(f0,f9)
anova(f0,f10)
f11=lmer(TransResults~ cMode*cTargetLanguage*cGenre + (cMode+cTargetLanguage+cGenre+cTargetLanguage:cGenre+ 1|Subject)+(1|Text), data=AFC_ST, REML=T)
summary(f11)

# Interaction of mode and target language (tasks)
# use dummy coding 
f20= lmer(TransResults~ Task + (1|Subject)+(1|Text), data=AFC_ST, REML=F)
f21= lmer(TransResults~ Task + (Task + 1|Subject)+(1|Text), data=AFC_ST, REML=F)  
f22= lmer(TransResults~ Task + (1|Subject)+(Task + 1|Text), data=AFC_ST, REML=F, control = lmerControl(optimizer = "bobyqa"))  
anova(f20,f21)#y p<.001
anova(f20,f22)
f23= lmer(TransResults~ Task + (Task + 1|Subject)+(1|Text), data=AFC_ST, REML=T)
summary(f23)
f24= lmer(TransResults~ relevel(Task,ref = "CE") + (Task + 1|Subject)+(1|Text), data=AFC_ST, REML=T)
summary(f24)
f25= lmer(TransResults~ relevel(Task,ref = "EC") + (Task + 1|Subject)+(1|Text), data=AFC_ST, REML=T)
summary(f25)

# Interaction of mode & genre
# in translation 
AFC_ST1 <- subset(AFC_ST, AFC_ST$Mode=="Translation",)
summary(AFC_ST1)
AFC_ST1$cGenre=scale(as.numeric(AFC_ST1$Genre),center=T,scale=T) # contrast coding
f30= lmer(TransResults~ cGenre + (1|Subject)+(1|Text), data=AFC_ST1, REML=F) # model comparison 
f31= lmer(TransResults~ cGenre + (cGenre + 1|Subject)+(1|Text), data=AFC_ST1, REML=F)
anova(f30,f31)#y p=.003
f31= lmer(TransResults~ cGenre + (cGenre + 1|Subject)+(1|Text), data=AFC_ST1, REML=T)
summary(f31)
# in paraphrasing 
AFC_ST2 <- subset(AFC_ST, AFC_ST$Mode=="Paraphrasing",)
summary(AFC_ST2)
AFC_ST2$cGenre=scale(as.numeric(AFC_ST2$Genre),center=T,scale=T)
f33= lmer(TransResults~ cGenre + (1|Subject)+(1|Text), data=AFC_ST2, REML=F)
f34= lmer(TransResults~ cGenre + (cGenre + 1|Subject)+(1|Text), data=AFC_ST2, REML=F)
anova(f33,f34)#y p=.005
f35= lmer(TransResults~ cGenre + (cGenre + 1|Subject)+(1|Text), data=AFC_ST2, REML=T)
summary(f35)


### in TT ###
AFC_TT <- subset(AFC, AOI == "TT",)
summary(AFC_TT)
#check distribution 
qqnorm(AFC_TT$Results)  
plot(density(AFC_TT$Results))
AFC_TT <- subset(AFC_TT, Results < 20 & Results > 4,)  # delete 2 outliers based on the distribution (max+min)
summary(AFC_TT)
#transformation  
t4 <- lm(Results~Mode*TargetLanguage*Genre, data = AFC_TT)
bc4 <- boxcox(t4) 
lambda <- bc4$x[which.max(bc4$y)] # x=-0.182 close to 0, use log transformation
AFC_TT$TransResults=log(AFC_TT$Results) 
summary(AFC_TT)
#draw graph
ggplot(AFC_TT, aes(x=TargetLanguage, y=Results, fill=Genre))+ 
  geom_bar(stat = "summary", fun = mean, position = "dodge") +   # correct
  facet_wrap(~Mode)+
  labs(x="Target Language") +
  labs(y="Average Fixation Count") 

#contrast coding
AFC_TT$cMode=scale(as.numeric(AFC_TT$Mode),center=T,scale=T)
AFC_TT$cTargetLanguage=scale(as.numeric(AFC_TT$TargetLanguage),center=T,scale=T)
AFC_TT$cGenre=scale(as.numeric(AFC_TT$Genre),center=T,scale=T)
summary(AFC_TT)
# complete comparison
g0=lmer(TransResults~ cMode*cTargetLanguage*cGenre + (1|Subject)+(1|Text), data=AFC_TT, REML=F)
g1=lmer(TransResults~ cMode*cTargetLanguage*cGenre + (cMode+1|Subject)+(1|Text), data=AFC_TT, REML=F)
g2=lmer(TransResults~ cMode*cTargetLanguage*cGenre + (cTargetLanguage+1|Subject)+(1|Text), data=AFC_TT, REML=F)
g3=lmer(TransResults~ cMode*cTargetLanguage*cGenre + (cGenre+1|Subject)+(1|Text), data=AFC_TT, REML=F)
g4=lmer(TransResults~ cMode*cTargetLanguage*cGenre + (cMode:cTargetLanguage+1|Subject)+(1|Text), data=AFC_TT, REML=F, control = lmerControl(optimizer = "bobyqa"))
g5=lmer(TransResults~ cMode*cTargetLanguage*cGenre + (cTargetLanguage:cGenre+1|Subject)+(1|Text), data=AFC_TT, REML=F)
g6=lmer(TransResults~ cMode*cTargetLanguage*cGenre + (cMode:cGenre +1|Subject)+(1|Text), data=AFC_TT, REML=F)
g7=lmer(TransResults~ cMode*cTargetLanguage*cGenre + (cMode:cTargetLanguage:cGenre +1|Subject)+(1|Text), data=AFC_TT, REML=F)
g8=lmer(TransResults~ cMode*cTargetLanguage*cGenre + (1|Subject)+(cMode+1|Text), data=AFC_TT, REML=F)
g9=lmer(TransResults~ cMode*cTargetLanguage*cGenre + (1|Subject)+(cTargetLanguage+1|Text), data=AFC_TT, REML=F)
g10=lmer(TransResults~ cMode*cTargetLanguage*cGenre + (1|Subject)+(cMode:cTargetLanguage+1|Text), data=AFC_TT, REML=F)
anova(g0,g1)
anova(g0,g2)#y p<.001
anova(g0,g3)#y p=.013
anova(g0,g4)
anova(g0,g5)
anova(g0,g6)
anova(g0,g7)#y p=.003
anova(g0,g8)
anova(g0,g9)
anova(g0,g10)
g11=lmer(TransResults~ cMode*cTargetLanguage*cGenre + (cTargetLanguage+cGenre+cMode:cTargetLanguage:cGenre +1|Subject)+(1|Text), data=AFC_TT, REML=T)
summary(g11) 

# interaction of mode and genre
# in translation 
AFC_TT1 <- subset(AFC_TT, AFC_TT$Mode=="Translation",)
summary(AFC_TT1)
AFC_TT1$cGenre=scale(as.numeric(AFC_TT1$Genre),center=T,scale=T)  # contrast coding
g20= lmer(TransResults~ cGenre + (1|Subject)+(1|Text), data=AFC_TT1, REML=F) # model comparison
g21= lmer(TransResults~ cGenre + (cGenre + 1|Subject)+(1|Text), data=AFC_TT1, REML=F)
anova(g20,g21)
g22= lmer(TransResults~ cGenre + (1|Subject)+(1|Text), data=AFC_TT1, REML=T)
summary(g22)  
# in paraphrasing 
AFC_TT2 <- subset(AFC_TT, AFC_TT$Mode=="Paraphrasing",)
summary(AFC_TT2)
AFC_TT2$cGenre=scale(as.numeric(AFC_TT2$Genre),center=T,scale=T)  # contrast coding
g25= lmer(TransResults~ cGenre + (1|Subject)+(1|Text), data=AFC_TT2, REML=F)  # model comparison
g26= lmer(TransResults~ cGenre + (cGenre + 1|Subject)+(1|Text), data=AFC_TT2, REML=F)
anova(g25,g26)#y p=.053
g27= lmer(TransResults~ cGenre + (cGenre + 1|Subject)+(1|Text), data=AFC_TT2, REML=T)
summary(g27)  
  
# interaction of target language and genre
#in Chinese 
AFC_TT7 <- subset(AFC_TT, AFC_TT$TargetLanguage=="Chinese",)
summary(AFC_TT7)
AFC_TT7$cGenre=scale(as.numeric(AFC_TT7$Genre),center=T,scale=T) # contrast coding
g50= lmer(TransResults~ cGenre + (1|Subject)+(1|Text), data=AFC_TT7, REML=F)  # model comparison 
g51= lmer(TransResults~ cGenre + (cGenre +1|Subject)+(1|Text), data=AFC_TT7, REML=F)   
anova(g50,g51)#y p=.108
g52= lmer(TransResults~ cGenre + (cGenre +1|Subject)+(1|Text), data=AFC_TT7, REML=T) 
summary(g52)
#in English
AFC_TT8 <- subset(AFC_TT, AFC_TT$TargetLanguage=="English",)
summary(AFC_TT8)
AFC_TT8$cGenre=scale(as.numeric(AFC_TT8$Genre),center=T,scale=T) # contrast coding
g55= lmer(TransResults~ cGenre + (1|Subject)+(1|Text), data=AFC_TT8, REML=F)   # model comparison
g56= lmer(TransResults~ cGenre + (cGenre +1|Subject)+(1|Text), data=AFC_TT8, REML=F) 
anova(g55,g56)#y p=.110
g57= lmer(TransResults~ cGenre + (cGenre +1|Subject)+(1|Text), data=AFC_TT8, REML=T)
summary(g57)


############# ATTENTION SHIFT #################
AS <- read.csv("AS.csv",header = T) #This dataset is the same as the 'DATA Attention Shift (AS)' in 'S1_Dataset.xlsx'. 
summary(AS)
AS$Subject=factor(AS$Subject)
AS$Mode=factor(AS$Mode)
AS$Task=factor(AS$Task)
AS$Genre=factor(AS$Genre)
AS$TargetLanguage=factor(AS$TargetLanguage)
AS$DataType=factor(AS$DataType)
AS$Text=factor(AS$Text)
summary(AS)
#check distribution 
qqnorm(AS$Result)  
plot(density(AS$Result))
AS <- subset(AS, Result < 690 & Result > 130,) # delete 7 putliers according to distribution
summary(AS)
#transformation  
t5 <- lm(Result~Mode*TargetLanguage*Genre, data = AS)
bc5 <- boxcox(t5) 
lambda <- bc5$x[which.max(bc5$y)] #x=-0.101 close to 0: use log transformation 
AS$TransResults=log(AS$Result)
summary(AS)
#draw graph
ggplot(AS, aes(x=TargetLanguage, y=Result, fill=Genre))+ 
  geom_bar(stat = "summary", fun = mean, position = "dodge") +   # correct
  facet_wrap(~Mode)+
  labs(x="Target Language") +
  labs(y="Number of Attention shifts") 

#contrast coding
AS$cMode=scale(as.numeric(AS$Mode),center=T,scale=T)
AS$cTargetLanguage=scale(as.numeric(AS$TargetLanguage),center=T,scale=T)
AS$cGenre=scale(as.numeric(AS$Genre),center=T,scale=T)
summary(AS)
# complete comparison
h0=lmer(TransResults~ cMode*cTargetLanguage*cGenre + (1|Subject)+(1|Text), data=AS, REML=F)
h1=lmer(TransResults~ cMode*cTargetLanguage*cGenre + (cMode+1|Subject)+(1|Text), data=AS, REML=F)
h2=lmer(TransResults~ cMode*cTargetLanguage*cGenre + (cTargetLanguage+1|Subject)+(1|Text), data=AS, REML=F)
h3=lmer(TransResults~ cMode*cTargetLanguage*cGenre + (cGenre+1|Subject)+(1|Text), data=AS, REML=F)
h4=lmer(TransResults~ cMode*cTargetLanguage*cGenre + (cMode:cTargetLanguage+1|Subject)+(1|Text), data=AS, REML=F)
h5=lmer(TransResults~ cMode*cTargetLanguage*cGenre + (cTargetLanguage:cGenre+1|Subject)+(1|Text), data=AS, REML=F)
h6=lmer(TransResults~ cMode*cTargetLanguage*cGenre + (cMode:cGenre +1|Subject)+(1|Text), data=AS, REML=F)
h7=lmer(TransResults~ cMode*cTargetLanguage*cGenre + (cMode:cTargetLanguage:cGenre +1|Subject)+(1|Text), data=AS, REML=F)
h8=lmer(TransResults~ cMode*cTargetLanguage*cGenre + (1|Subject)+(cMode+1|Text), data=AS, REML=F)
h9=lmer(TransResults~ cMode*cTargetLanguage*cGenre + (1|Subject)+(cTargetLanguage+1|Text), data=AS, REML=F)
h10=lmer(TransResults~ cMode*cTargetLanguage*cGenre + (1|Subject)+(cMode:cTargetLanguage+1|Text), data=AS, REML=F)
anova(h0,h1)#y p=.032
anova(h0,h2)#y p=.001
anova(h0,h3)#y p<.001
anova(h0,h4)
anova(h0,h5)#y p=.105
anova(h0,h6)
anova(h0,h7)
anova(h0,h8)
anova(h0,h9)
anova(h0,h10)
h11=lmer(TransResults~ cMode*cTargetLanguage*cGenre + (cMode+cTargetLanguage+cGenre+cTargetLanguage:cGenre+ 1|Subject)+(1|Text), data=AS, REML=T)
summary(h11)

# interaction of mode and genre
# in translation 
AS1 <- subset(AS, AS$Mode=="Translation",)
summary(AS1)
AS1$cGenre=scale(as.numeric(AS1$Genre),center=T,scale=T)  #contrast coding
h20= lmer(TransResults~ cGenre + (1|Subject)+(1|Text), data=AS1, REML=F) # model comparison
h21= lmer(TransResults~ cGenre + (cGenre +1|Subject)+(1|Text), data=AS1, REML=F)
anova(h20,h21)#y p=.011
h22= lmer(TransResults~ cGenre + (cGenre +1|Subject)+(1|Text), data=AS1, REML=T)
summary(h22)
# in paraphrasing 
AS2 <- subset(AS, AS$Mode=="Paraphrasing",)
summary(AS2)
AS2$cGenre=scale(as.numeric(AS2$Genre),center=T,scale=T) #contrast coding
h25= lmer(TransResults~ cGenre + (1|Subject)+(1|Text), data=AS2, REML=F) # model comparison
h26= lmer(TransResults~ cGenre + (cGenre +1|Subject)+(1|Text), data=AS2, REML=F)
anova(h25,h26)#y p<.001
h27= lmer(TransResults~ cGenre + (cGenre +1|Subject)+(1|Text), data=AS2, REML=T)
summary(h27)
